# Supplementary material for: (S)-Methyl 2-[(3R,4R)-2-benzyl-3-(2-fur­yl)-1-oxo-1,2,3,4-tetra­hydro­isoquinoline-4-carboxamido]-3-(1H-indol-3-yl)propanoate
Source: Acta Crystallogr Sect E Struct Rep Online. 2009 Jun 6;65(Pt 7):o1461–2. doi: 10.1107/S160053680902025X (PMC2969238; doi:10.1107/S160053680902025X)
Supplement: Supplementary file 2 [file e-65-o1461-Isup2.hkl]

#
# h,k,l, Fc-squared, Fo-squared, sigma(Fo-squared) and status flag
#
data_I
_shelx_title ' SAMPLE-3'
_shelx_refln_list_code          4
_shelx_F_calc_maximum       96.97
_exptl_crystal_F_000       576.00
_reflns_d_resolution_high  0.7965
 
loop_
 _symmetry_equiv_pos_as_xyz
 'x, y, z'
 '-x, y+1/2, -z'
 
_cell_length_a     8.6866
_cell_length_b    15.8630
_cell_length_c    10.5480
_cell_angle_alpha  90.000
_cell_angle_beta  104.543
_cell_angle_gamma  90.000
 
_shelx_F_squared_multiplier     1.000
 
loop_
 _refln_index_h
 _refln_index_k
 _refln_index_l
 _refln_F_squared_calc
 _refln_F_squared_meas
 _refln_F_squared_sigma
 _refln_observed_status
   1   0   0     6942.91     8298.62     32.55 o
   2   0   0     1209.79     1132.45      8.21 o
   3   0   0     1085.48     1123.43      7.04 o
   4   0   0      272.34      298.87      3.65 o
   5   0   0       13.09       10.72      2.13 o
   6   0   0        0.76        2.37      1.75 o
   7   0   0       40.51       41.52      2.10 o
   8   0   0        0.17        2.10      2.14 o
   9   0   0       44.74       49.75      2.16 o
  10   0   0       21.80       19.66      2.59 o
   1   1   0      423.23      409.97      4.38 o
   2   1   0       46.35       59.11      1.78 o
   3   1   0      238.03      237.03      2.53 o
   4   1   0       98.71       93.81      1.83 o
   5   1   0       67.03       63.53      1.57 o
   6   1   0       10.08        9.37      1.26 o
   7   1   0       17.98       19.69      1.50 o
   8   1   0       94.82       97.42      1.67 o
   9   1   0       21.41       20.89      1.77 o
  10   1   0       19.09       19.13      1.62 o
   0   2   0     4354.23     4837.22     46.74 o
   1   2   0     1722.46     1766.36     21.92 o
   2   2   0     2441.30     2620.86     19.19 o
   3   2   0       96.46       97.72      2.23 o
   4   2   0      206.74      209.45      2.35 o
   5   2   0       83.48       82.41      1.71 o
   6   2   0       14.36       16.21      1.55 o
   7   2   0      138.09      132.99      2.20 o
   8   2   0       63.64       60.81      1.64 o
   9   2   0        1.28        2.22      1.45 o
  10   2   0        4.30        4.42      1.39 o
   1   3   0     6482.72     6608.98    391.56 o
   2   3   0      179.22      174.87      2.17 o
   3   3   0     1375.90     1352.05     12.69 o
   4   3   0      119.30      126.94      2.53 o
   5   3   0      113.45      120.32      1.84 o
   6   3   0       77.91       79.96      2.28 o
   7   3   0       93.56       91.11      2.03 o
   8   3   0       26.98       28.61      1.71 o
   9   3   0        8.74       10.27      1.31 o
  10   3   0       19.21       18.03      1.44 o
   0   4   0     3032.52     3134.07     39.86 o
   1   4   0      929.39      884.48      8.78 o
   2   4   0      424.52      465.90      6.19 o
   3   4   0      275.19      271.11      2.34 o
   4   4   0      953.48     1022.94      7.28 o
   5   4   0      106.42      111.75      1.57 o
   6   4   0       20.74       19.35      1.21 o
   7   4   0        6.46        7.15      1.15 o
   8   4   0      189.53      182.11      1.73 o
   9   4   0        1.66        2.69      1.27 o
  10   4   0        0.88        1.40      1.39 o
   1   5   0      562.11      586.90      6.54 o
   2   5   0      364.87      399.85      2.82 o
   3   5   0       89.38      100.23      1.52 o
   4   5   0       16.50       20.59      1.54 o
   5   5   0      115.93      118.09      1.67 o
   6   5   0        7.40        7.71      1.23 o
   7   5   0       78.79       80.53      1.46 o
   8   5   0        7.47        5.49      1.19 o
   9   5   0        6.12        4.52      1.18 o
  10   5   0        4.50        3.75      1.31 o
   0   6   0      698.26      668.20     11.77 o
   1   6   0      183.54      173.13      2.11 o
   2   6   0      280.01      300.25      2.93 o
   3   6   0      105.28      133.76      1.75 o
   4   6   0      448.52      476.24      4.46 o
   5   6   0       28.09       31.80      1.44 o
   6   6   0       46.48       49.24      1.47 o
   7   6   0      135.61      137.75      2.96 o
   8   6   0        4.65        4.06      1.27 o
   9   6   0        0.95        0.43      1.41 o
  10   6   0        0.33       -0.02      1.43 o
   1   7   0      160.92      160.93      1.66 o
   2   7   0     1698.09     1767.18     47.28 o
   3   7   0      621.65      654.14     20.46 o
   4   7   0       56.41       62.38      2.09 o
   5   7   0       69.60       71.02      2.01 o
   6   7   0      129.21      130.22      1.83 o
   7   7   0        7.05        7.63      1.35 o
   8   7   0       10.83       11.57      1.34 o
   9   7   0        3.17        3.58      1.36 o
   0   8   0       41.43       43.69      1.62 o
   1   8   0      156.36      179.18      3.02 o
   2   8   0        2.87        1.34      1.22 o
   3   8   0       17.64       13.84      1.79 o
   4   8   0      173.81      176.99      2.50 o
   5   8   0       17.70       20.68      1.82 o
   6   8   0       50.88       49.74      1.78 o
   7   8   0       15.43       19.44      1.52 o
   8   8   0       10.94       12.39      1.48 o
   9   8   0        1.53        0.65      1.45 o
   1   9   0      297.52      321.24      4.46 o
   2   9   0      106.19      110.03      3.99 o
   3   9   0       20.51       16.27      1.78 o
   4   9   0       20.31       18.61      1.80 o
   5   9   0      266.55      263.65      3.15 o
   6   9   0       46.17       40.60      2.21 o
   7   9   0       14.09       12.04      1.79 o
   8   9   0        6.22        5.34      1.85 o
   9   9   0        0.61        0.49      1.90 o
   0  10   0      275.35      277.42      4.29 o
   1  10   0      142.94      146.55      3.33 o
   2  10   0       19.58       21.19      1.81 o
   3  10   0        8.54        8.66      2.03 o
   4  10   0       79.65       74.99      2.12 o
   5  10   0       64.72       67.56      2.07 o
   6  10   0        5.55        6.69      1.81 o
   7  10   0        1.36        1.57      1.77 o
   8  10   0        1.25        4.64      1.81 o
   9  10   0        3.02        2.66      1.91 o
   1  11   0        9.88       12.46      1.70 o
   2  11   0      193.83      186.84      2.32 o
   3  11   0       23.24       23.34      1.79 o
   4  11   0       78.56       74.30      2.14 o
   5  11   0      105.33      106.23      2.22 o
   6  11   0       22.04       24.47      1.89 o
   7  11   0        1.41        0.91      2.14 o
   8  11   0        2.07        3.20      1.86 o
   0  12   0        0.14        0.56      2.09 o
   1  12   0       13.17       13.18      1.48 o
   2  12   0      234.11      228.75      4.18 o
   3  12   0       34.85       35.13      1.86 o
   4  12   0       87.92       87.29      2.14 o
   5  12   0       16.42       13.75      2.07 o
   6  12   0        4.90        2.87      1.76 o
   7  12   0        4.87        5.83      1.85 o
   8  12   0        1.25        2.86      1.92 o
   1  13   0       29.75       33.86      1.84 o
   2  13   0      130.02      127.63      6.01 o
   3  13   0      122.22      125.52      2.35 o
   4  13   0       38.76       38.17      2.26 o
   5  13   0        4.93        7.85      1.76 o
   6  13   0        6.62        7.65      2.15 o
   7  13   0        6.14        3.56      1.92 o
   0  14   0       40.80       45.59      2.53 o
   1  14   0      224.46      213.71      3.22 o
   2  14   0      228.85      223.05      7.87 o
   3  14   0      106.47      110.17      2.31 o
   4  14   0        3.15        4.01      2.10 o
   5  14   0        1.72        2.75      1.84 o
   6  14   0       12.28       13.89      1.89 o
   7  14   0        7.91        6.93      2.04 o
   1  15   0       58.50       52.71      1.71 o
   2  15   0       80.80       79.17      2.08 o
   3  15   0       91.24       95.79      2.24 o
   4  15   0       33.08       35.48      2.33 o
   5  15   0       21.70       20.16      1.90 o
   6  15   0       12.79       10.41      1.94 o
   0  16   0       62.25       68.73      2.91 o
   1  16   0       18.04       17.82      2.38 o
   2  16   0       18.12       16.14      1.58 o
   3  16   0        6.47        8.80      1.81 o
   4  16   0        1.67        2.43      2.16 o
   5  16   0        2.05        3.62      1.81 o
   6  16   0        6.85        7.49      2.38 o
   1  17   0       14.21       11.22      1.71 o
   2  17   0        0.04        0.47      1.60 o
   3  17   0        5.57        7.47      2.29 o
   4  17   0        1.32        0.18      2.31 o
   5  17   0        4.76        4.90      2.02 o
   0  18   0       11.99       11.90      2.40 o
   1  18   0       19.17       16.45      1.71 o
   2  18   0        2.46        3.42      1.86 o
   3  18   0        1.81        2.39      2.40 o
   4  18   0        2.36        2.53      2.03 o
   1  19   0        7.31        4.63      1.86 o
   2  19   0        3.98        2.33      1.53 o
   3  19   0        0.69       -0.56      1.96 o
 -10   0   1        2.41        0.79      1.95 o
  -9   0   1        0.95        2.26      1.80 o
  -8   0   1        1.22        4.26      2.16 o
  -7   0   1       36.46       31.94      1.94 o
  -6   0   1        0.37        0.58      2.20 o
  -5   0   1      212.41      220.44      3.37 o
  -4   0   1      173.63      182.65      2.14 o
  -3   0   1       77.04       81.51      2.12 o
  -2   0   1     6738.25     6568.45    170.38 o
  -1   0   1      163.03      166.37      3.57 o
   0   0   1      531.40      574.24      5.74 o
   1   0   1       22.68       31.06      2.81 o
   4   0   1      318.48      310.03      3.36 o
   5   0   1      495.96      524.95      4.22 o
   6   0   1       67.29       72.80      2.27 o
   7   0   1       32.79       34.45      2.33 o
   8   0   1       34.37       33.88      2.01 o
   9   0   1       14.46       12.27      1.95 o
  10   0   1       23.43       23.84      2.62 o
 -10   1   1       24.03       24.00      1.92 o
  -9   1   1       23.95       21.12      1.50 o
  -8   1   1       14.35       13.15      1.44 o
  -7   1   1       42.34       45.60      1.58 o
  -6   1   1       34.45       40.21      1.54 o
  -5   1   1       28.16       32.79      1.22 o
  -4   1   1     1128.77     1144.20      6.99 o
  -3   1   1      976.51      977.10      3.35 o
  -2   1   1     2212.39     2245.06     14.70 o
  -1   1   1      267.47      232.17      2.70 o
   0   1   1      605.70      589.27     10.02 o
   1   1   1      838.10      795.44     12.65 o
   2   1   1     1217.30     1217.55      7.81 o
   4   1   1      503.02      565.50      2.98 o
   5   1   1       65.60       76.24      1.78 o
   6   1   1       45.74       46.86      1.55 o
   7   1   1       57.97       61.57      1.60 o
   8   1   1        6.75        6.69      1.30 o
   9   1   1        3.69        4.54      1.24 o
  10   1   1        8.21        7.86      1.11 o
 -10   2   1        7.37        8.28      1.70 o
  -9   2   1       33.29       32.51      1.62 o
  -8   2   1        0.22        0.78      1.62 o
  -7   2   1       70.61       66.80      1.76 o
  -6   2   1      140.94      143.56      1.93 o
  -5   2   1       89.28       97.57      2.70 o
  -4   2   1      190.50      203.68      1.92 o
  -3   2   1      567.03      568.37      5.29 o
  -2   2   1     8856.95     8434.42    341.40 o
  -1   2   1     2224.04     2155.82     27.11 o
   0   2   1     4676.17     4756.31     66.27 o
   1   2   1      928.09      978.55     20.46 o
   2   2   1      215.75      233.06      4.34 o
   3   2   1      521.67      543.94      5.54 o
   4   2   1       50.17       46.36      2.03 o
   5   2   1       24.86       23.41      1.45 o
   6   2   1        4.39        3.74      1.33 o
   7   2   1       91.31       89.20      1.41 o
   8   2   1      103.95      101.48      1.81 o
   9   2   1       31.13       28.85      1.23 o
  10   2   1        7.20        5.48      1.32 o
 -10   3   1        1.66        1.89      1.67 o
  -9   3   1       23.09       22.40      1.84 o
  -8   3   1       43.84       43.75      1.72 o
  -7   3   1       93.17       87.33      1.84 o
  -6   3   1        2.59        2.46      1.40 o
  -5   3   1       14.60       16.27      1.24 o
  -4   3   1      380.29      398.42      2.27 o
  -3   3   1      184.63      184.45      2.94 o
  -2   3   1     9375.27     8567.30    140.61 o
  -1   3   1     8368.54     7583.40    117.41 o
   0   3   1      308.81      280.33      3.64 o
   1   3   1     2208.87     2135.10     16.39 o
   2   3   1      136.55      142.49      2.06 o
   3   3   1       97.91       96.09      4.68 o
   4   3   1      423.52      456.36      4.91 o
   5   3   1       91.01       95.74      1.50 o
   6   3   1       30.11       29.51      1.15 o
   7   3   1       38.29       43.21      1.29 o
   8   3   1       70.46       68.79      1.39 o
   9   3   1        4.16        4.41      1.22 o
  10   3   1        3.10        3.28      1.18 o
 -10   4   1        1.49        1.18      1.31 o
  -9   4   1        2.43        4.62      1.52 o
  -8   4   1       79.13       80.09      2.58 o
  -7   4   1       35.72       32.04      1.51 o
  -6   4   1       12.71       13.99      1.39 o
  -5   4   1       27.63       24.15      1.26 o
  -4   4   1       93.32      102.14      2.46 o
  -3   4   1      686.51      699.71      7.52 o
  -2   4   1      190.84      195.54      2.42 o
  -1   4   1      288.46      266.24      2.53 o
   0   4   1     1600.39     1570.73     34.36 o
   1   4   1      527.63      509.86     20.80 o
   2   4   1      524.52      524.16      7.67 o
   3   4   1      726.25      778.69     14.05 o
   4   4   1       47.18       52.50      1.61 o
   5   4   1       69.82       64.84      1.37 o
   6   4   1       83.58       85.07      1.36 o
   7   4   1        7.99        9.04      1.15 o
   8   4   1       66.28       68.51      1.83 o
   9   4   1       16.79       16.44      1.27 o
  10   4   1        1.31        2.24      1.30 o
 -10   5   1        3.30        4.03      1.30 o
  -9   5   1        2.39        2.62      1.19 o
  -8   5   1        4.44        5.61      1.27 o
  -7   5   1      148.31      148.54      3.50 o
  -6   5   1       12.22       15.26      1.52 o
  -5   5   1      284.88      303.38      2.42 o
  -4   5   1      394.51      398.09      3.97 o
  -3   5   1      121.83      143.14      4.59 o
  -2   5   1      450.47      437.00      8.61 o
  -1   5   1      807.73      813.88      9.19 o
   0   5   1      154.61      149.41      3.96 o
   1   5   1      587.96      564.39     13.03 o
   2   5   1      150.74      141.84      4.03 o
   3   5   1       88.53       87.55      2.43 o
   4   5   1       74.84       74.83      1.80 o
   5   5   1       52.03       53.48      1.65 o
   6   5   1       41.06       41.42      1.36 o
   7   5   1       11.45       11.55      1.23 o
   8   5   1       20.74       17.47      1.26 o
   9   5   1       16.80       14.44      1.44 o
 -10   6   1        1.04        2.80      1.53 o
  -9   6   1        1.27        1.58      1.30 o
  -8   6   1       12.11       10.67      1.27 o
  -7   6   1       64.36       65.49      1.63 o
  -6   6   1       25.40       25.72      1.57 o
  -5   6   1        1.02        3.18      1.09 o
  -4   6   1      246.77      228.52      7.02 o
  -3   6   1      281.68      288.98      7.47 o
  -2   6   1      179.13      170.29      1.93 o
  -1   6   1      899.68      921.21     14.60 o
   0   6   1       35.44       37.07      1.54 o
   1   6   1      662.81      629.27     15.22 o
   2   6   1      462.92      475.54      6.46 o
   3   6   1      208.58      219.06      8.20 o
   4   6   1      102.86      111.17      4.96 o
   5   6   1      456.35      471.36      4.62 o
   6   6   1      118.47      121.06      2.24 o
   7   6   1       60.01       60.39      1.44 o
   8   6   1       14.92       16.28      1.31 o
   9   6   1        0.89        1.37      1.29 o
 -10   7   1        7.29        5.23      1.54 o
  -9   7   1        5.15        5.41      1.39 o
  -8   7   1        1.35        1.10      1.32 o
  -7   7   1       33.05       33.78      1.51 o
  -6   7   1        6.99        5.35      1.49 o
  -5   7   1       10.67       11.57      1.22 o
  -4   7   1        7.83        8.98      1.30 o
  -3   7   1      740.86      766.99     22.22 o
  -2   7   1      304.45      328.45      4.70 o
  -1   7   1     1400.54     1459.77      8.56 o
   0   7   1      716.33      702.15      7.46 o
   1   7   1      778.77      833.62     20.05 o
   2   7   1       63.78       60.00      1.57 o
   3   7   1      371.85      380.84      7.38 o
   4   7   1       47.41       53.68      1.73 o
   5   7   1       35.56       37.10      1.65 o
   6   7   1       31.08       31.77      1.43 o
   7   7   1       70.08       65.36      1.67 o
   8   7   1        1.51        1.82      1.33 o
   9   7   1        4.42        5.11      1.37 o
  -9   8   1        4.68        7.34      1.59 o
  -8   8   1        9.91        8.36      1.61 o
  -7   8   1        1.80        3.65      1.74 o
  -6   8   1       38.70       37.14      1.96 o
  -5   8   1       49.29       50.08      1.38 o
  -4   8   1      195.79      211.63      7.04 o
  -3   8   1       30.33       29.51      1.34 o
  -2   8   1      242.00      243.62      4.02 o
  -1   8   1      347.75      369.11      3.11 o
   0   8   1     1034.85     1086.38     13.34 o
   1   8   1      166.43      174.56      3.73 o
   2   8   1       86.43       88.06      1.74 o
   3   8   1      100.10      102.14      1.77 o
   4   8   1      226.30      222.39      2.64 o
   5   8   1       20.82       19.61      1.45 o
   6   8   1        9.19       10.74      1.43 o
   7   8   1       22.42       20.84      1.43 o
   8   8   1        1.39        2.24      1.37 o
   9   8   1        5.63        8.04      1.51 o
  -9   9   1        3.02        3.85      1.88 o
  -8   9   1        0.31       -2.79      1.80 o
  -7   9   1       26.85       26.65      1.90 o
  -6   9   1       11.83       15.17      1.77 o
  -5   9   1      305.83      306.90     12.97 o
  -4   9   1       25.45       24.72      1.30 o
  -3   9   1       66.01       68.36      2.24 o
  -2   9   1       40.30       41.54      1.42 o
  -1   9   1      124.15      113.22      1.85 o
   0   9   1        6.80       10.94      1.36 o
   1   9   1      605.49      614.74     15.85 o
   2   9   1       43.02       44.66      1.53 o
   3   9   1       41.20       43.38      1.74 o
   4   9   1       25.31       32.71      1.77 o
   5   9   1      221.38      225.27      2.63 o
   6   9   1       10.36        8.75      1.52 o
   7   9   1        5.57        6.55      1.48 o
   8   9   1       11.29       12.83      1.55 o
   9   9   1        0.67        0.03      1.61 o
  -9  10   1        6.24        5.29      1.95 o
  -8  10   1       10.37        9.32      1.87 o
  -7  10   1        1.48        0.17      1.77 o
  -6  10   1       26.48       26.82      2.19 o
  -5  10   1      143.74      151.16      5.48 o
  -4  10   1       18.97       19.72      1.29 o
  -3  10   1      113.56      120.05      6.88 o
  -2  10   1        2.67        5.16      1.16 o
  -1  10   1      105.41      116.31      1.62 o
   0  10   1       84.21       88.85      2.66 o
   1  10   1      257.20      277.20      6.78 o
   2  10   1       68.00       69.39      1.80 o
   3  10   1       50.05       55.80      1.58 o
   4  10   1       38.80       37.34      2.02 o
   5  10   1      136.04      147.12      2.40 o
   6  10   1       46.25       47.46      2.03 o
   7  10   1        7.33        7.99      2.17 o
   8  10   1        1.51        3.72      1.90 o
  -8  11   1        9.13       10.87      1.95 o
  -7  11   1        7.61        3.54      1.83 o
  -6  11   1       16.08       14.97      1.85 o
  -5  11   1       86.13       81.80      2.16 o
  -4  11   1      131.35      131.90      6.77 o
  -3  11   1       76.46       71.24      5.02 o
  -2  11   1      188.60      195.52      5.70 o
  -1  11   1      129.89      137.71      3.28 o
   0  11   1       58.34       56.03      1.45 o
   1  11   1      128.08      124.03      2.56 o
   2  11   1      109.24      105.13      2.73 o
   3  11   1        4.02        7.21      1.39 o
   4  11   1       89.09      101.23      2.56 o
   5  11   1       30.71       28.87      1.89 o
   6  11   1        6.10        6.33      1.80 o
   7  11   1        3.24        4.95      1.82 o
   8  11   1        0.43        0.68      1.91 o
  -8  12   1        1.91        1.91      2.32 o
  -7  12   1        3.76        4.70      2.24 o
  -6  12   1        2.34        2.82      1.76 o
  -5  12   1        0.70        0.57      1.69 o
  -4  12   1        3.31        4.88      1.23 o
  -3  12   1       29.76       32.22      2.02 o
  -2  12   1      105.46      111.11      2.90 o
  -1  12   1       58.29       51.28      1.50 o
   0  12   1       22.25       24.88      1.28 o
   1  12   1       37.48       39.89      1.50 o
   2  12   1        1.98        2.12      1.27 o
   3  12   1       36.80       39.42      1.72 o
   4  12   1       59.13       62.50      2.33 o
   5  12   1        3.86        3.90      1.88 o
   6  12   1       19.72       19.51      1.88 o
   7  12   1       15.76       11.70      2.38 o
   8  12   1        1.24        0.80      1.96 o
  -8  13   1        1.67       -0.77      1.98 o
  -7  13   1        3.37        2.91      1.87 o
  -6  13   1       19.42       15.32      2.37 o
  -5  13   1       13.74       18.04      1.81 o
  -4  13   1       10.65       12.29      1.77 o
  -3  13   1      206.46      203.82      7.19 o
  -2  13   1      366.18      369.23     10.92 o
  -1  13   1       87.64       82.16      1.49 o
   0  13   1       82.70       79.81      2.30 o
   1  13   1       49.32       52.97      1.55 o
   2  13   1       52.10       48.67      2.72 o
   3  13   1       37.56       40.63      1.83 o
   4  13   1       19.03       17.11      1.74 o
   5  13   1       17.47       17.83      1.88 o
   6  13   1       10.84       11.98      1.80 o
   7  13   1       11.70       14.22      1.94 o
  -7  14   1        2.40        2.67      1.82 o
  -6  14   1        8.98        6.49      1.88 o
  -5  14   1        4.28        2.84      1.80 o
  -4  14   1        7.09        6.45      2.10 o
  -3  14   1      182.77      164.62      2.94 o
  -2  14   1       35.30       34.76      1.34 o
  -1  14   1       16.31       17.72      1.52 o
   0  14   1       47.95       47.09      2.72 o
   1  14   1      109.78      105.26      2.61 o
   2  14   1       32.22       33.06      3.39 o
   3  14   1        1.40        2.74      1.90 o
   4  14   1       16.08       16.65      1.76 o
   5  14   1       25.13       23.00      2.00 o
   6  14   1        3.24        2.19      1.88 o
   7  14   1        9.87        8.81      2.03 o
  -7  15   1        0.06        1.13      1.96 o
  -6  15   1       14.53       12.54      2.38 o
  -5  15   1       20.44       22.15      1.92 o
  -4  15   1        5.84        9.24      1.80 o
  -3  15   1        3.03        2.16      2.10 o
  -2  15   1        2.03        1.60      1.32 o
  -1  15   1      111.95      112.79      1.99 o
   0  15   1       64.69       69.86      2.15 o
   1  15   1       16.87       13.32      1.47 o
   2  15   1       71.80       65.46      2.02 o
   3  15   1       91.42       88.72      2.24 o
   4  15   1       10.99        9.09      1.81 o
   5  15   1        6.09        8.31      1.81 o
   6  15   1       25.64       24.17      2.44 o
  -6  16   1        0.15       -0.92      1.94 o
  -5  16   1       15.98        9.32      1.98 o
  -4  16   1       12.55       13.52      1.87 o
  -3  16   1       24.38       21.18      1.83 o
  -2  16   1        1.49        2.64      1.45 o
  -1  16   1       20.81       20.56      1.54 o
   0  16   1        8.86        8.61      1.62 o
   1  16   1       35.89       32.09      1.83 o
   2  16   1       41.82       40.26      1.93 o
   3  16   1       13.14       17.58      2.32 o
   4  16   1        3.11        6.67      1.85 o
   5  16   1        4.27        5.71      1.90 o
   6  16   1        1.46        2.25      1.90 o
  -5  17   1       16.43       17.29      2.43 o
  -4  17   1       14.36        9.88      1.95 o
  -3  17   1       30.30       27.89      1.97 o
  -2  17   1        7.14        8.54      1.62 o
  -1  17   1       14.52       12.77      1.48 o
   0  17   1        4.89        4.78      1.61 o
   1  17   1        6.38        5.68      1.71 o
   2  17   1        0.53        1.03      1.57 o
   3  17   1        0.74        2.57      1.82 o
   4  17   1        1.67        3.37      2.21 o
   5  17   1       17.11       17.94      2.07 o
  -4  18   1        1.92        2.54      1.90 o
  -3  18   1        9.97        8.51      1.92 o
  -2  18   1        3.84        2.64      1.48 o
  -1  18   1        3.49        4.50      1.76 o
   0  18   1       10.64        9.45      1.70 o
   1  18   1        3.44        3.06      1.79 o
   2  18   1        4.06        7.02      2.15 o
   3  18   1        7.32        8.18      2.01 o
   4  18   1        0.62       -0.92      2.01 o
  -3  19   1        4.36        6.39      2.47 o
  -2  19   1       18.01       18.49      1.65 o
  -1  19   1        5.21        6.73      1.56 o
   0  19   1        4.60        3.90      1.85 o
   1  19   1        1.66        2.32      1.86 o
   2  19   1        4.27        3.94      2.01 o
 -10   0   2        1.52        1.33      1.95 o
  -9   0   2       13.86       17.73      2.40 o
  -8   0   2        1.96        1.67      1.84 o
  -7   0   2       65.82       62.20      2.14 o
  -6   0   2      142.35      139.74      1.83 o
  -5   0   2        0.33        0.08      1.20 o
  -4   0   2       26.24       25.31      1.49 o
  -3   0   2      621.51      634.78      3.80 o
  -2   0   2     2399.03     2326.55      8.56 o
  -1   0   2        9.47       11.15      1.85 o
   0   0   2     5449.10     5608.52     30.44 o
   1   0   2     1686.58     1652.90     32.43 o
   2   0   2        3.24        3.10      2.11 o
   3   0   2     1240.63     1173.83      5.85 o
   4   0   2       28.38       27.38      1.75 o
   6   0   2        0.00        1.39      1.79 o
   7   0   2       11.46       11.28      1.41 o
   8   0   2        0.61       -1.17      2.21 o
   9   0   2        1.97        1.81      2.00 o
  10   0   2        8.39        6.93      1.59 o
 -10   1   2        4.90        7.23      1.57 o
  -9   1   2        5.92        5.63      1.58 o
  -8   1   2        4.64        6.37      1.41 o
  -7   1   2       18.70       19.88      1.52 o
  -6   1   2       46.70       48.20      1.13 o
  -5   1   2      679.61      688.70      4.40 o
  -4   1   2      437.50      434.56      2.03 o
  -3   1   2      109.53      115.78      1.55 o
  -2   1   2     9303.98     9126.22    175.36 o
  -1   1   2     5750.01     5604.53    209.02 o
   0   1   2     5260.19     5358.35     42.13 o
   1   1   2      243.25      230.95      2.51 o
   2   1   2     1372.56     1325.78     16.91 o
   3   1   2       21.13       20.67      1.92 o
   4   1   2      488.10      491.92      3.85 o
   5   1   2       10.85        7.50      1.35 o
   6   1   2       39.01       40.14      1.21 o
   7   1   2       70.11       73.79      1.54 o
   8   1   2       11.61       10.83      1.00 o
   9   1   2        4.60        6.84      1.04 o
  10   1   2        1.05        1.63      1.09 o
 -10   2   2       12.06       12.20      1.53 o
  -9   2   2        2.95        4.29      1.49 o
  -8   2   2        9.94        7.00      1.61 o
  -7   2   2       32.75       32.40      1.19 o
  -6   2   2      181.28      182.88      1.70 o
  -5   2   2       53.98       54.27      1.21 o
  -4   2   2      317.60      345.02      2.12 o
  -3   2   2     1139.23     1135.49      9.42 o
  -2   2   2      668.35      618.49      7.27 o
  -1   2   2     4604.33     4362.86    238.23 o
   0   2   2     9403.56     9201.00    456.19 o
   1   2   2     1802.06     1853.92     34.99 o
   2   2   2      310.92      330.18      7.03 o
   3   2   2       20.80       23.99      2.08 o
   4   2   2       82.18       84.77      2.29 o
   5   2   2      153.35      154.51      1.79 o
   6   2   2       22.10       20.57      1.28 o
   7   2   2       14.09       16.27      1.22 o
   8   2   2       62.56       67.41      2.22 o
   9   2   2        8.10        7.76      1.09 o
 -10   3   2        9.48        7.53      2.45 o
  -9   3   2        7.40        7.83      1.58 o
  -8   3   2        6.13        8.08      1.37 o
  -7   3   2      110.94      108.29      1.45 o
  -6   3   2       36.05       35.38      1.24 o
  -5   3   2       95.66       95.27      1.27 o
  -4   3   2      568.18      563.48      5.23 o
  -3   3   2      332.46      325.48      4.07 o
  -2   3   2      922.41      905.70     10.20 o
  -1   3   2      629.74      587.83      6.92 o
   0   3   2      224.49      208.49      3.49 o
   1   3   2      403.30      376.54      7.87 o
   2   3   2      143.31      150.87      2.40 o
   3   3   2      245.10      233.12      3.63 o
   4   3   2       49.53       51.28      1.55 o
   5   3   2       64.61       64.21      1.72 o
   6   3   2      197.52      201.93      3.85 o
   7   3   2      135.40      140.51      2.81 o
   8   3   2        9.75       10.81      1.23 o
   9   3   2        4.03        3.52      1.17 o
 -10   4   2        0.48        2.02      1.49 o
  -9   4   2        8.64        6.86      1.45 o
  -8   4   2      117.47      107.76      1.80 o
  -7   4   2      204.37      196.74      2.77 o
  -6   4   2       12.18       12.57      1.08 o
  -5   4   2       26.15       26.03      1.17 o
  -4   4   2      662.58      677.65      8.49 o
  -3   4   2     1428.56     1465.93     17.85 o
  -2   4   2     1414.55     1364.61      7.90 o
  -1   4   2     1597.02     1540.50      5.21 o
   0   4   2      470.50      478.53      8.53 o
   1   4   2      108.08       93.85      2.38 o
   2   4   2      129.11      123.41      3.47 o
   3   4   2      631.15      626.97      5.40 o
   4   4   2       55.03       65.77      3.13 o
   5   4   2       29.65       27.19      1.46 o
   6   4   2       10.73       11.36      1.18 o
   7   4   2       74.03       78.73      1.48 o
   8   4   2       53.99       56.16      1.33 o
   9   4   2        9.24        7.43      1.26 o
 -10   5   2        0.47        1.22      1.30 o
  -9   5   2        6.74        6.66      1.49 o
  -8   5   2        0.57        0.30      1.44 o
  -7   5   2        6.40        8.29      1.10 o
  -6   5   2       22.32       23.51      1.20 o
  -5   5   2       12.52       10.98      1.17 o
  -4   5   2       44.73       55.51      1.27 o
  -3   5   2      433.53      427.01      5.48 o
  -2   5   2       47.09       54.72      1.56 o
  -1   5   2      128.97      135.25      1.80 o
   0   5   2      302.45      306.68      2.97 o
   1   5   2       66.50       65.36      2.10 o
   2   5   2     1312.38     1287.03     14.54 o
   3   5   2      396.75      422.43     10.62 o
   4   5   2      106.52      113.62      4.55 o
   5   5   2      175.96      176.79      7.68 o
   6   5   2       83.24       80.09      1.47 o
   7   5   2       31.88       32.01      1.28 o
   8   5   2       22.96       24.33      1.29 o
   9   5   2        0.66        3.31      1.37 o
 -10   6   2        0.15        1.31      1.37 o
  -9   6   2        1.42        1.99      1.29 o
  -8   6   2       22.03       19.31      2.11 o
  -7   6   2       27.81       24.63      1.19 o
  -6   6   2       59.63       60.11      1.44 o
  -5   6   2        5.32        3.05      1.27 o
  -4   6   2      247.05      244.12      7.24 o
  -3   6   2     1310.00     1407.49     25.88 o
  -2   6   2      187.51      185.63      2.70 o
  -1   6   2      167.95      174.33      3.50 o
   0   6   2      445.91      423.88      5.74 o
   1   6   2      555.36      576.25     17.07 o
   2   6   2      139.55      159.98      5.13 o
   3   6   2      261.37      295.79      8.22 o
   4   6   2      302.19      313.02     16.71 o
   5   6   2       78.59       87.25      4.16 o
   6   6   2       32.40       31.77      1.29 o
   7   6   2       70.14       72.84      1.62 o
   8   6   2       35.07       32.95      1.31 o
   9   6   2        6.79        6.16      1.38 o
 -10   7   2        1.89        1.93      1.48 o
  -9   7   2        0.48        1.07      1.41 o
  -8   7   2        1.79        1.54      1.37 o
  -7   7   2        0.33        0.93      1.09 o
  -6   7   2       45.68       49.37      1.34 o
  -5   7   2       67.65       69.94      1.67 o
  -4   7   2      146.98      154.87      4.28 o
  -3   7   2       81.98       94.02      5.45 o
  -2   7   2      122.51      117.57      1.59 o
  -1   7   2       63.52       54.51      1.46 o
   0   7   2      347.23      374.64     10.16 o
   1   7   2      461.44      459.97     18.16 o
   2   7   2     1116.89     1162.57     30.86 o
   3   7   2      342.92      339.71      7.84 o
   4   7   2       11.75       10.97      1.46 o
   5   7   2       88.44       91.38      4.61 o
   6   7   2       27.70       28.88      1.36 o
   7   7   2      100.32      109.06      2.82 o
   8   7   2        5.55        6.23      1.27 o
   9   7   2        2.09        0.89      1.37 o
  -9   8   2       13.30       11.95      1.64 o
  -8   8   2        7.61        6.89      1.82 o
  -7   8   2       24.09       27.25      2.20 o
  -6   8   2       66.21       67.45      4.76 o
  -5   8   2        3.48        1.74      1.24 o
  -4   8   2       70.82       65.47      3.20 o
  -3   8   2      335.88      334.43     13.16 o
  -2   8   2       47.92       47.82      1.35 o
  -1   8   2       58.22       58.47      1.21 o
   0   8   2       94.89      102.68      2.44 o
   1   8   2      246.84      282.50     11.37 o
   2   8   2       53.42       53.83      1.44 o
   3   8   2      220.56      222.72      3.30 o
   4   8   2      242.54      256.33      8.90 o
   5   8   2      143.56      135.95      4.78 o
   6   8   2       47.76       49.08      1.87 o
   7   8   2        2.66        3.63      1.32 o
   8   8   2        0.40        1.01      1.38 o
   9   8   2        8.93       11.36      1.44 o
  -9   9   2        0.42        2.10      2.26 o
  -8   9   2        0.13        0.06      1.80 o
  -7   9   2        3.36        2.47      1.83 o
  -6   9   2       76.70       78.04      1.74 o
  -5   9   2      404.97      415.40     15.28 o
  -4   9   2       40.07       39.74      1.52 o
  -3   9   2      103.38      110.76      1.72 o
  -2   9   2        5.76        7.89      1.04 o
  -1   9   2       11.58       12.82      0.97 o
   0   9   2      192.68      199.13      4.83 o
   1   9   2       61.88       63.52      2.03 o
   2   9   2        4.34        6.70      1.19 o
   3   9   2       57.50       62.38      1.45 o
   4   9   2        3.54        3.03      1.53 o
   5   9   2      317.62      318.26     13.43 o
   6   9   2       45.06       44.68      1.51 o
   7   9   2        5.56        3.69      1.38 o
   8   9   2        9.58        9.98      1.63 o
  -9  10   2        0.19        1.95      1.97 o
  -8  10   2        0.19        2.78      1.81 o
  -7  10   2       29.92       26.98      2.27 o
  -6  10   2       32.39       28.62      1.74 o
  -5  10   2      310.12      306.95     10.74 o
  -4  10   2      120.17      117.67      4.61 o
  -3  10   2       24.94       26.14      1.29 o
  -2  10   2       73.87       74.89      1.28 o
  -1  10   2       29.19       27.08      1.41 o
   0  10   2        3.71        5.79      1.14 o
   1  10   2      158.61      163.35      4.88 o
   2  10   2       69.19       71.31      1.54 o
   3  10   2       38.82       43.96      1.58 o
   4  10   2       64.60       61.61      1.83 o
   5  10   2       88.15       91.00      2.81 o
   6  10   2       21.42       23.24      1.50 o
   7  10   2       16.08       15.14      1.54 o
   8  10   2        7.51        3.30      1.56 o
  -9  11   2        1.74        1.72      1.94 o
  -8  11   2        0.14        0.77      1.82 o
  -7  11   2       13.65       15.73      2.26 o
  -6  11   2       10.29       12.63      1.42 o
  -5  11   2        5.50        6.61      1.25 o
  -4  11   2       66.03       68.49      1.58 o
  -3  11   2      236.01      236.11      7.64 o
  -2  11   2      546.97      549.37      8.97 o
  -1  11   2      349.05      371.68     10.43 o
   0  11   2       61.40       64.15      1.67 o
   1  11   2       33.26       34.36      1.35 o
   2  11   2       43.87       46.38      1.47 o
   3  11   2      141.25      138.39      1.78 o
   4  11   2        9.79        9.14      1.56 o
   5  11   2        7.35        8.77      1.63 o
   6  11   2       10.92       11.11      1.84 o
   7  11   2        6.56        6.65      1.92 o
   8  11   2        4.68        3.89      2.01 o
  -8  12   2        5.38        5.20      1.91 o
  -7  12   2       29.84       21.28      2.34 o
  -6  12   2        2.60        5.38      1.36 o
  -5  12   2       18.01       18.22      1.67 o
  -4  12   2      114.73      118.12      3.73 o
  -3  12   2       29.92       27.08      1.62 o
  -2  12   2       86.47       79.74      1.40 o
  -1  12   2       51.78       54.42      1.72 o
   0  12   2       45.82       45.33      1.40 o
   1  12   2       54.18       48.20      1.46 o
   2  12   2      162.59      172.13      3.81 o
   3  12   2       23.18       25.47      1.60 o
   4  12   2       71.14       82.18      1.88 o
   5  12   2        2.42        4.20      1.76 o
   6  12   2        5.64        8.98      1.84 o
   7  12   2       13.48       11.36      1.95 o
  -8  13   2        6.18        4.94      1.98 o
  -7  13   2       17.23       16.25      2.37 o
  -6  13   2       42.78       43.07      1.98 o
  -5  13   2       50.82       56.06      5.17 o
  -4  13   2       84.50       92.44      5.50 o
  -3  13   2       67.01       71.95      4.01 o
  -2  13   2       33.24       35.90      1.44 o
  -1  13   2       21.86       23.27      1.28 o
   0  13   2       19.27       22.00      1.19 o
   1  13   2        0.83        2.42      1.17 o
   2  13   2       40.75       37.12      2.03 o
   3  13   2      175.46      175.46      2.00 o
   4  13   2       45.51       50.37      2.12 o
   5  13   2       39.69       38.49      1.94 o
   6  13   2       18.08       19.94      1.97 o
   7  13   2        3.48        3.55      1.95 o
  -7  14   2        3.70        3.86      1.84 o
  -6  14   2       11.02       11.84      1.88 o
  -5  14   2       11.43       10.73      1.44 o
  -4  14   2        5.61        9.04      1.36 o
  -3  14   2       37.73       37.62      3.69 o
  -2  14   2       74.16       74.32      2.60 o
  -1  14   2       10.22        9.85      1.25 o
   0  14   2      106.82      100.67      2.90 o
   1  14   2       16.54       14.73      1.21 o
   2  14   2       11.62        9.17      1.44 o
   3  14   2       24.96       31.74      1.65 o
   4  14   2        5.56        5.25      1.63 o
   5  14   2        7.62        5.84      2.24 o
   6  14   2        1.43       -0.19      2.28 o
  -7  15   2        0.72       -0.99      1.99 o
  -6  15   2        2.75        4.46      1.82 o
  -5  15   2       23.20       19.95      1.88 o
  -4  15   2        0.60        1.55      1.26 o
  -3  15   2       12.54        9.38      1.40 o
  -2  15   2        4.34        7.23      1.15 o
  -1  15   2       66.44       66.00      1.28 o
   0  15   2       38.54       40.55      1.42 o
   1  15   2        0.73        1.90      1.38 o
   2  15   2       87.64       87.27      3.41 o
   3  15   2       19.17       19.39      1.69 o
   4  15   2        0.71       -1.83      1.85 o
   5  15   2        2.42        2.56      2.24 o
   6  15   2       20.49       17.15      2.46 o
  -6  16   2        3.45        0.48      1.96 o
  -5  16   2        0.99        4.05      1.83 o
  -4  16   2        2.98        2.50      2.17 o
  -3  16   2        3.40        3.45      1.40 o
  -2  16   2       65.62       65.50      2.47 o
  -1  16   2       90.07       84.76      1.98 o
   0  16   2       70.18       71.70      4.47 o
   1  16   2       12.60       10.45      1.40 o
   2  16   2       71.40       68.63      2.28 o
   3  16   2       15.69       13.34      1.70 o
   4  16   2        6.27        8.03      2.30 o
   5  16   2       18.25       16.35      2.03 o
  -5  17   2       25.60       25.25      2.47 o
  -4  17   2        2.43        2.16      1.84 o
  -3  17   2       19.66       15.65      1.98 o
  -2  17   2        0.00        0.89      1.28 o
  -1  17   2        9.00        8.19      1.03 o
   0  17   2       10.58       12.87      1.35 o
   1  17   2        5.08        4.75      1.62 o
   2  17   2        8.08        7.96      1.58 o
   3  17   2        1.56        2.84      1.97 o
   4  17   2        1.34        0.47      1.87 o
  -4  18   2        1.23        0.12      2.04 o
  -3  18   2        2.36        2.68      1.92 o
  -2  18   2        7.64        7.14      1.43 o
  -1  18   2       14.17       13.09      1.29 o
   0  18   2        3.62        2.96      1.63 o
   1  18   2        2.24        3.36      1.77 o
   2  18   2        3.00        3.75      1.67 o
   3  18   2        4.06        4.09      2.07 o
  -3  19   2        2.09        2.20      1.98 o
  -2  19   2        4.95        3.52      1.53 o
  -1  19   2        4.98        4.68      1.50 o
   0  19   2        0.10        1.31      1.43 o
   1  19   2        0.35        1.38      1.64 o
   2  19   2        0.86        1.92      1.98 o
 -10   0   3        0.96        0.41      1.88 o
  -9   0   3       19.07       16.40      2.32 o
  -8   0   3        7.96        9.28      1.27 o
  -7   0   3       11.81       14.10      1.59 o
  -6   0   3       71.26       78.15      1.76 o
  -5   0   3      131.34      115.38      1.73 o
  -4   0   3       56.90       57.78      1.52 o
  -3   0   3     1506.39     1438.92      6.41 o
  -2   0   3     5581.60     5384.67     37.69 o
  -1   0   3      905.91      913.33      4.36 o
   0   0   3     2464.59     2413.67     13.09 o
   1   0   3        3.99        3.84      1.54 o
   2   0   3       84.57       86.28      2.41 o
   3   0   3       15.74       18.83      1.83 o
   4   0   3      147.71      140.87      2.39 o
   5   0   3      274.08      289.40      3.26 o
   6   0   3        0.08       -0.19      1.69 o
   7   0   3       76.13       79.02      1.62 o
   8   0   3       16.03       15.94      1.70 o
   9   0   3        1.12        2.66      1.49 o
 -10   1   3        2.32        0.74      1.29 o
  -9   1   3        6.33        6.42      1.65 o
  -8   1   3        6.26        6.91      1.10 o
  -7   1   3       10.15       11.60      1.23 o
  -6   1   3      155.49      152.88      1.49 o
  -5   1   3      122.76      119.07      1.31 o
  -4   1   3       83.18       76.75      1.27 o
  -3   1   3      655.02      636.52      4.46 o
  -2   1   3     4493.17     4263.03     25.91 o
  -1   1   3      464.55      432.80      2.34 o
   0   1   3     5371.65     5023.59    231.62 o
   1   1   3      445.93      441.85      4.89 o
   2   1   3        4.85        6.37      1.18 o
   3   1   3      698.47      743.43     15.10 o
   4   1   3      221.23      240.40      9.65 o
   5   1   3       65.96       69.59      1.59 o
   6   1   3        3.00        3.02      1.11 o
   7   1   3       58.65       64.33      1.48 o
   8   1   3        6.37        7.46      1.11 o
   9   1   3        1.66        1.44      1.03 o
 -10   2   3        4.97        4.46      1.47 o
  -9   2   3        7.78        8.98      1.57 o
  -8   2   3       27.68       27.98      1.28 o
  -7   2   3      162.78      169.18      1.93 o
  -6   2   3       68.33       65.55      1.19 o
  -5   2   3       99.83       98.51      1.26 o
  -4   2   3     1556.37     1591.80     11.79 o
  -3   2   3     2859.32     2721.13     13.05 o
  -2   2   3     1828.26     1742.12     18.99 o
  -1   2   3      812.82      764.16      8.18 o
   0   2   3      540.26      551.81      4.82 o
   1   2   3     1519.08     1510.89     16.71 o
   2   2   3      349.92      327.00      2.88 o
   3   2   3      233.32      233.34      5.88 o
   4   2   3      281.17      292.32      2.83 o
   5   2   3      226.88      211.36      1.96 o
   6   2   3       70.96       67.82      1.23 o
   7   2   3       12.83       11.54      0.89 o
   8   2   3        1.68        2.12      0.93 o
   9   2   3        4.37        3.08      1.04 o
 -10   3   3        0.21        2.25      1.42 o
  -9   3   3        8.74        4.62      1.60 o
  -8   3   3        7.19        5.69      1.20 o
  -7   3   3       91.89       91.49      1.27 o
  -6   3   3       17.32       15.81      1.00 o
  -5   3   3       84.40       81.58      1.25 o
  -4   3   3      533.27      529.90      6.08 o
  -3   3   3      427.45      404.13      2.55 o
  -2   3   3       75.93       70.36      1.34 o
  -1   3   3      409.25      415.01      6.08 o
   0   3   3     1152.23     1063.65     15.84 o
   1   3   3        3.79        3.89      1.17 o
   2   3   3        6.87        7.51      1.10 o
   3   3   3      253.53      256.21      9.18 o
   4   3   3       11.59       11.65      1.36 o
   5   3   3       17.60       20.29      2.25 o
   6   3   3       48.45       47.92      1.17 o
   7   3   3        2.37        2.38      0.95 o
   8   3   3       18.23       18.37      0.99 o
   9   3   3        0.26        1.39      1.05 o
 -10   4   3        0.21       -0.38      1.68 o
  -9   4   3        7.33        4.91      1.64 o
  -8   4   3       66.60       60.09      2.09 o
  -7   4   3      207.60      209.00      4.04 o
  -6   4   3       28.53       29.79      1.05 o
  -5   4   3      233.22      241.50      3.05 o
  -4   4   3      478.63      500.70      6.00 o
  -3   4   3      840.41      841.54      8.10 o
  -2   4   3     1977.96     1973.56     24.50 o
  -1   4   3       34.53       41.28      1.28 o
   0   4   3      715.57      692.55     10.41 o
   1   4   3      739.20      727.65     11.83 o
   2   4   3      365.72      382.74      7.56 o
   3   4   3       52.82       51.49      2.67 o
   4   4   3       83.79       83.21      2.33 o
   5   4   3       10.44        9.35      1.32 o
   6   4   3        6.38        5.79      1.56 o
   7   4   3        2.08        3.66      1.14 o
   8   4   3        1.46        2.87      0.94 o
   9   4   3        8.30        7.06      1.07 o
 -10   5   3        2.99        4.73      1.58 o
  -9   5   3       10.51       11.50      1.49 o
  -8   5   3       26.49       25.77      1.26 o
  -7   5   3        8.57        9.85      1.22 o
  -6   5   3       23.62       22.76      1.11 o
  -5   5   3       50.44       49.34      1.25 o
  -4   5   3      543.08      531.75      7.42 o
  -3   5   3      101.68      115.52      1.52 o
  -2   5   3      325.23      320.41      6.63 o
  -1   5   3       30.32       47.39     13.93 o
   0   5   3        5.04        6.87      1.16 o
   1   5   3     1111.35     1082.95     18.52 o
   2   5   3       59.47       68.51      2.43 o
   3   5   3      112.13      131.70      7.60 o
   4   5   3      155.20      156.81      3.08 o
   5   5   3       66.65       61.11      1.66 o
   6   5   3       19.58       20.35      3.07 o
   7   5   3        6.32        8.31      1.21 o
   8   5   3       12.49       13.51      1.04 o
   9   5   3        4.07        3.72      1.07 o
 -10   6   3        2.54        4.77      1.85 o
  -9   6   3        9.83        9.61      1.56 o
  -8   6   3       22.39       20.11      1.31 o
  -7   6   3       29.44       29.09      1.28 o
  -6   6   3       27.55       26.30      1.34 o
  -5   6   3      145.07      136.96      1.56 o
  -4   6   3       45.92       51.25      1.28 o
  -3   6   3      362.63      356.59      3.48 o
  -2   6   3      455.90      447.13      6.64 o
  -1   6   3      372.47      382.96      5.84 o
   0   6   3      111.78      105.27      3.08 o
   1   6   3      774.31      735.36     18.07 o
   2   6   3        0.55        1.95      1.71 o
   3   6   3        1.44        4.27      1.65 o
   4   6   3        7.92        7.86      1.44 o
   5   6   3       94.56       99.40      7.40 o
   6   6   3       26.38       27.60      1.47 o
   7   6   3       13.26       13.54      1.31 o
   8   6   3        9.27        8.78      1.27 o
   9   6   3        6.57        7.10      1.30 o
 -10   7   3        1.51        2.13      1.49 o
  -9   7   3       11.43       10.59      1.43 o
  -8   7   3        0.20        0.88      1.15 o
  -7   7   3       55.17       55.28      1.71 o
  -6   7   3       52.13       49.00      1.38 o
  -5   7   3       80.13       75.45      1.45 o
  -4   7   3       40.86       40.02      1.27 o
  -3   7   3      124.28      129.99      2.02 o
  -2   7   3      114.14      115.26      1.48 o
  -1   7   3       50.25       44.29      1.30 o
   0   7   3      198.38      200.98      3.73 o
   1   7   3      333.40      344.65      3.34 o
   2   7   3       52.52       53.38      1.93 o
   3   7   3       67.12       64.13      1.35 o
   4   7   3       34.65       38.13      1.54 o
   5   7   3       93.96       94.92      5.14 o
   6   7   3       34.84       35.94      1.75 o
   7   7   3       43.78       46.16      2.01 o
   8   7   3       26.90       27.47      1.34 o
  -9   8   3        4.32        5.06      1.83 o
  -8   8   3       16.64       19.36      1.42 o
  -7   8   3       14.78       14.95      1.28 o
  -6   8   3       65.68       54.41      2.83 o
  -5   8   3       22.36       20.98      1.46 o
  -4   8   3      139.04      147.81      5.55 o
  -3   8   3       75.09       77.66      1.57 o
  -2   8   3      126.89      111.47      1.92 o
  -1   8   3      298.54      320.76      4.83 o
   0   8   3       62.95       69.68      1.49 o
   1   8   3      177.29      174.36      6.67 o
   2   8   3       10.45        9.10      1.20 o
   3   8   3        5.05        7.72      1.17 o
   4   8   3        6.72        6.14      1.43 o
   5   8   3      183.89      178.18      5.98 o
   6   8   3       36.72       37.42      1.65 o
   7   8   3        6.46        7.80      1.42 o
   8   8   3        1.34        1.86      1.31 o
  -9   9   3        1.39        0.99      1.88 o
  -8   9   3        7.49        9.23      1.31 o
  -7   9   3       10.54       10.41      1.43 o
  -6   9   3       12.57       10.53      1.37 o
  -5   9   3       15.45       16.60      1.34 o
  -4   9   3      275.32      284.03     11.87 o
  -3   9   3       18.95       20.80      1.16 o
  -2   9   3       17.27       21.05      1.14 o
  -1   9   3      587.60      613.30      6.43 o
   0   9   3      211.12      233.28      5.38 o
   1   9   3       76.45       75.00      3.11 o
   2   9   3       33.34       36.23      1.70 o
   3   9   3       82.03       83.76      1.46 o
   4   9   3      138.31      142.45      4.75 o
   5   9   3      149.45      161.66      3.20 o
   6   9   3       23.76       25.98      1.98 o
   7   9   3       18.11       17.33      1.37 o
   8   9   3        5.50        5.51      1.44 o
  -9  10   3        2.62        4.94      1.88 o
  -8  10   3        0.51        1.77      1.29 o
  -7  10   3       43.28       42.37      1.39 o
  -6  10   3       45.19       40.00      1.46 o
  -5  10   3       82.20       77.25      4.11 o
  -4  10   3       10.89        9.63      1.25 o
  -3  10   3       37.79       37.76      1.48 o
  -2  10   3       38.49       40.19      1.22 o
  -1  10   3        9.86        9.34      1.11 o
   0  10   3       45.16       43.98      1.70 o
   1  10   3       89.98       87.34      5.27 o
   2  10   3       49.62       48.98      2.01 o
   3  10   3       41.34       43.06      1.32 o
   4  10   3       65.28       69.31      1.75 o
   5  10   3       16.09       17.28      1.75 o
   6  10   3        3.52        6.02      1.49 o
   7  10   3        4.48        7.09      1.42 o
   8  10   3        3.87        3.67      1.71 o
  -9  11   3        2.70        5.57      2.39 o
  -8  11   3        2.45        2.40      1.85 o
  -7  11   3       26.05       25.51      3.57 o
  -6  11   3       27.32       22.75      1.32 o
  -5  11   3        5.52        7.26      1.40 o
  -4  11   3      107.72      117.49      2.65 o
  -3  11   3       15.53       17.57      1.14 o
  -2  11   3       95.46       88.86      2.78 o
  -1  11   3       74.83       80.25      1.44 o
   0  11   3        0.55        1.16      1.02 o
   1  11   3       13.42       14.83      1.23 o
   2  11   3       13.92       15.56      1.29 o
   3  11   3      331.06      328.06      9.85 o
   4  11   3       31.46       32.19      3.03 o
   5  11   3        4.59        5.72      1.53 o
   6  11   3        8.91        7.32      1.43 o
   7  11   3        0.51        1.90      1.50 o
  -8  12   3        1.62        1.94      1.89 o
  -7  12   3       30.60       29.03      3.24 o
  -6  12   3        3.18        2.78      1.75 o
  -5  12   3       93.58       88.47      2.53 o
  -4  12   3       66.24       70.62      5.09 o
  -3  12   3       23.67       29.07      1.22 o
  -2  12   3       61.98       61.27      1.70 o
  -1  12   3       46.20       46.08      1.96 o
   0  12   3       30.80       33.75      1.16 o
   1  12   3       79.36       74.82      2.14 o
   2  12   3       34.15       39.69      1.55 o
   3  12   3       42.24       40.87      1.41 o
   4  12   3        5.42        5.82      1.49 o
   5  12   3       32.41       32.13      1.69 o
   6  12   3        9.47        7.60      1.57 o
   7  12   3        9.94        9.44      1.98 o
  -8  13   3       11.00       10.27      2.42 o
  -7  13   3        3.59        4.84      1.48 o
  -6  13   3       28.83       27.75      2.53 o
  -5  13   3       27.35       27.22      2.19 o
  -4  13   3       39.64       34.65      3.21 o
  -3  13   3      123.66      122.48      2.64 o
  -2  13   3      217.03      216.79      3.77 o
  -1  13   3       38.77       38.53      1.46 o
   0  13   3       25.62       26.54      1.04 o
   1  13   3       82.45       75.02      3.29 o
   2  13   3       85.93       81.81      2.08 o
   3  13   3      183.74      181.42      1.99 o
   4  13   3        8.73        7.48      1.59 o
   5  13   3        3.98        5.56      1.64 o
   6  13   3        2.65        2.91      1.90 o
   7  13   3        6.03        6.39      1.99 o
  -7  14   3       11.16       10.11      2.91 o
  -6  14   3        4.56        7.03      1.31 o
  -5  14   3       35.94       34.04      1.92 o
  -4  14   3       28.80       32.06      1.33 o
  -3  14   3        8.60        9.38      1.17 o
  -2  14   3       16.35       17.98      1.11 o
  -1  14   3       12.75       10.75      1.15 o
   0  14   3       92.61      103.17      2.33 o
   1  14   3        8.96       11.38      1.26 o
   2  14   3       31.97       35.33      1.57 o
   3  14   3       56.80       59.03      1.61 o
   4  14   3        2.07        2.40      1.64 o
   5  14   3        0.80        2.37      1.80 o
   6  14   3        1.43        0.65      1.88 o
  -7  15   3        7.43        5.16      2.02 o
  -6  15   3        7.44        7.68      1.36 o
  -5  15   3       14.02       14.17      1.35 o
  -4  15   3        3.09        4.45      1.23 o
  -3  15   3        7.64        7.29      1.57 o
  -2  15   3       21.65       23.33      1.12 o
  -1  15   3        7.43        4.89      1.08 o
   0  15   3       18.16       19.45      1.04 o
   1  15   3        3.67        5.59      1.29 o
   2  15   3       17.36       15.15      1.49 o
   3  15   3        8.49        7.38      1.40 o
   4  15   3       12.66        9.41      1.69 o
   5  15   3       11.36       10.11      2.36 o
  -6  16   3       10.58        9.82      1.99 o
  -5  16   3       13.45       13.99      1.36 o
  -4  16   3       17.89       18.48      2.40 o
  -3  16   3       59.31       60.84      6.13 o
  -2  16   3       57.56       61.88      2.38 o
  -1  16   3        1.50        2.27      1.10 o
   0  16   3       23.68       24.27      1.20 o
   1  16   3        6.33        8.14      1.28 o
   2  16   3       30.00       32.13      1.74 o
   3  16   3       30.35       33.04      1.55 o
   4  16   3        6.79        3.55      1.88 o
   5  16   3        0.61        2.82      1.95 o
  -5  17   3        8.26        8.92      1.68 o
  -4  17   3        1.08        0.23      1.46 o
  -3  17   3        0.79        1.77      1.75 o
  -2  17   3        5.41        5.62      1.27 o
  -1  17   3       18.32       17.18      1.52 o
   0  17   3       11.42       11.17      1.18 o
   1  17   3        9.08       10.20      1.21 o
   2  17   3       21.04       17.68      1.77 o
   3  17   3        0.39        0.15      1.51 o
   4  17   3        2.73        1.34      2.00 o
  -4  18   3        2.57        6.74      1.70 o
  -3  18   3        3.63        6.18      3.40 o
  -2  18   3        0.41        0.31      1.36 o
  -1  18   3        7.64        8.08      1.21 o
   0  18   3       10.76       11.63      1.19 o
   1  18   3        6.16        5.97      1.16 o
   2  18   3       19.66       19.00      1.63 o
   3  18   3        6.10        6.45      2.03 o
  -2  19   3        2.10        2.49      1.31 o
  -1  19   3       17.48       21.13      1.28 o
   0  19   3        3.02        4.22      1.29 o
   1  19   3        1.46        1.27      1.38 o
 -10   0   4        0.01        2.84      2.39 o
  -9   0   4       37.31       36.50      1.49 o
  -8   0   4       19.93       17.46      1.45 o
  -7   0   4        1.36        3.69      1.31 o
  -6   0   4       31.81       33.95      1.59 o
  -5   0   4      136.50      140.42      1.78 o
  -4   0   4      238.16      221.17      2.06 o
  -3   0   4       33.33       39.61      1.65 o
  -2   0   4      449.65      450.60      7.03 o
  -1   0   4       26.10       27.46      1.55 o
   0   0   4     1398.70     1365.49      4.39 o
   1   0   4     1347.28     1458.12     26.27 o
   2   0   4     1692.70     1785.44     29.39 o
   3   0   4      117.99      117.41      2.33 o
   4   0   4       30.63       23.77      1.86 o
   5   0   4       92.36       90.33      2.18 o
   6   0   4        2.49        0.99      2.13 o
   7   0   4       31.75       28.45      2.26 o
   8   0   4       13.37       15.51      1.49 o
   9   0   4        1.43        3.18      1.45 o
 -10   1   4        5.40        7.99      1.66 o
  -9   1   4        0.91        2.02      1.09 o
  -8   1   4       29.39       28.15      1.31 o
  -7   1   4       85.82       79.97      1.23 o
  -6   1   4      549.60      552.81      2.97 o
  -5   1   4      172.80      154.62      1.61 o
  -4   1   4       25.78       26.09      1.07 o
  -3   1   4       71.88       72.42      1.22 o
  -2   1   4      442.28      417.33      4.43 o
  -1   1   4      167.24      156.65      1.46 o
   0   1   4      827.68      792.38      4.98 o
   1   1   4     2157.45     2132.86     18.81 o
   2   1   4      400.98      356.47      4.32 o
   3   1   4      148.83      163.60      3.89 o
   4   1   4       31.94       33.48      2.03 o
   5   1   4        7.70        9.37      1.31 o
   6   1   4       20.49       22.67      1.52 o
   7   1   4       29.05       28.12      1.03 o
   8   1   4        6.98        8.63      0.99 o
   9   1   4        6.89        7.74      1.11 o
 -10   2   4        1.20        2.69      1.46 o
  -9   2   4       11.85       12.59      1.23 o
  -8   2   4       19.95       17.70      1.04 o
  -7   2   4      412.56      401.55      3.49 o
  -6   2   4       92.32       84.70      1.17 o
  -5   2   4      113.49      112.73      1.28 o
  -4   2   4       43.96       48.25      1.17 o
  -3   2   4     1763.06     1660.01     12.75 o
  -2   2   4      141.44      125.92      1.35 o
  -1   2   4        0.39        1.24      1.04 o
   0   2   4     1839.28     1772.97     13.24 o
   1   2   4     3079.89     3102.49     23.81 o
   2   2   4     1003.70     1059.46     13.80 o
   3   2   4      317.28      299.92      7.43 o
   4   2   4      273.80      278.47      5.22 o
   5   2   4        3.84        1.78      2.18 o
   6   2   4       45.91       47.04      1.51 o
   7   2   4       56.09       55.75      1.24 o
   8   2   4        7.54        6.28      1.02 o
   9   2   4        1.46        2.68      1.19 o
 -10   3   4       18.31       17.88      1.74 o
  -9   3   4        2.91        2.40      1.10 o
  -8   3   4        8.07        9.18      1.06 o
  -7   3   4      177.74      169.75      3.03 o
  -6   3   4      182.76      180.77      2.34 o
  -5   3   4      270.42      258.71      2.35 o
  -4   3   4      678.71      633.51      5.53 o
  -3   3   4       36.91       39.81      1.28 o
  -2   3   4      126.97      122.95      1.34 o
  -1   3   4      213.88      200.93      3.40 o
   0   3   4       30.10       28.48      1.05 o
   1   3   4      107.08      102.51      1.38 o
   2   3   4      419.85      431.37      8.57 o
   3   3   4      185.28      179.69      3.96 o
   4   3   4       70.18       68.30      2.76 o
   5   3   4      132.87      134.64      1.78 o
   6   3   4        2.78        3.96      1.11 o
   7   3   4        6.41        8.02      1.10 o
   8   3   4        7.51        7.72      1.08 o
   9   3   4        3.45        4.12      1.10 o
 -10   4   4        3.27        2.16      1.58 o
  -9   4   4        3.45        2.61      1.17 o
  -8   4   4       44.48       43.70      1.43 o
  -7   4   4       74.26       71.70      1.25 o
  -6   4   4       22.48       23.77      1.08 o
  -5   4   4       93.38       87.61      1.25 o
  -4   4   4      532.39      525.70      6.12 o
  -3   4   4     1242.66     1194.86      7.21 o
  -2   4   4      224.16      226.46      3.32 o
  -1   4   4      281.02      280.25      5.06 o
   0   4   4      308.02      285.06      5.92 o
   1   4   4      239.43      250.75      3.08 o
   2   4   4      296.38      284.95      4.77 o
   3   4   4        5.38        5.68      1.10 o
   4   4   4       15.61       14.35      1.39 o
   5   4   4      123.00      116.22      6.44 o
   6   4   4       79.63       77.63      1.33 o
   7   4   4       20.50       21.80      1.20 o
   8   4   4        1.66        2.06      1.07 o
   9   4   4        7.92        9.31      1.07 o
 -10   5   4        1.52       -0.09      1.78 o
  -9   5   4       13.01       14.77      1.54 o
  -8   5   4       13.34       12.04      1.14 o
  -7   5   4       19.74       19.70      1.12 o
  -6   5   4       13.79       13.07      1.04 o
  -5   5   4       55.01       57.66      1.17 o
  -4   5   4      105.60       97.88      1.36 o
  -3   5   4      377.52      397.73      5.23 o
  -2   5   4       64.38       63.35      1.27 o
  -1   5   4      345.85      335.79      4.55 o
   0   5   4      418.97      415.70      6.16 o
   1   5   4      323.25      289.60      6.86 o
   2   5   4       50.23       48.99      1.24 o
   3   5   4      264.96      269.34      5.19 o
   4   5   4      101.67      104.07      6.76 o
   5   5   4       72.37       70.94      1.81 o
   6   5   4       61.17       63.40      1.25 o
   7   5   4        9.49       10.40      1.21 o
   8   5   4        3.42        3.46      1.04 o
 -10   6   4        1.54        1.68      1.64 o
  -9   6   4       13.09       14.44      1.23 o
  -8   6   4        1.18        0.08      1.08 o
  -7   6   4        9.54       11.28      1.07 o
  -6   6   4        9.49        8.48      1.07 o
  -5   6   4       39.72       41.25      1.21 o
  -4   6   4      312.00      313.38      3.74 o
  -3   6   4      141.56      151.66      2.03 o
  -2   6   4      163.28      174.91      3.44 o
  -1   6   4       17.18       13.88      1.07 o
   0   6   4      380.95      381.86      7.17 o
   1   6   4      518.91      541.10      2.73 o
   2   6   4       11.13       13.33      1.14 o
   3   6   4       36.16       36.65      1.18 o
   4   6   4       50.46       51.37      1.58 o
   5   6   4      125.08      134.61      5.35 o
   6   6   4       14.97       15.07      1.14 o
   7   6   4       26.42       29.85      1.19 o
   8   6   4        5.57        4.05      1.00 o
 -10   7   4        5.31        3.72      1.66 o
  -9   7   4        9.89        9.03      1.33 o
  -8   7   4        0.31        1.22      1.30 o
  -7   7   4        0.22        0.93      1.21 o
  -6   7   4        1.13        1.87      1.10 o
  -5   7   4       27.87       32.23      1.32 o
  -4   7   4      178.08      178.04      3.41 o
  -3   7   4       22.25       22.27      1.17 o
  -2   7   4      196.87      189.80      2.32 o
  -1   7   4      103.69       94.74      2.00 o
   0   7   4       68.77       65.75      1.87 o
   1   7   4        9.33       11.53      1.11 o
   2   7   4      264.25      282.23      3.58 o
   3   7   4       39.14       39.19      1.23 o
   4   7   4       97.34      101.83      1.72 o
   5   7   4      182.69      182.26      5.92 o
   6   7   4       58.90       59.79      1.85 o
   7   7   4       41.28       41.89      1.32 o
   8   7   4       17.87       17.69      1.17 o
  -9   8   4        1.21        2.04      1.18 o
  -8   8   4        0.16        2.02      1.19 o
  -7   8   4        2.47        2.87      1.30 o
  -6   8   4      100.52      105.91      3.44 o
  -5   8   4        1.74        1.70      1.14 o
  -4   8   4       59.09       58.54      1.32 o
  -3   8   4       30.96       32.16      1.28 o
  -2   8   4      114.18      114.68      4.37 o
  -1   8   4       46.85       44.81      1.31 o
   0   8   4       41.96       45.56      1.28 o
   1   8   4      437.10      441.33      9.29 o
   2   8   4       64.78       62.98      1.32 o
   3   8   4       35.05       32.94      1.26 o
   4   8   4       10.66       10.88      1.16 o
   5   8   4        5.72        8.03      1.38 o
   6   8   4       13.82       13.37      1.21 o
   7   8   4       39.53       37.45      1.26 o
   8   8   4        9.21        7.54      1.15 o
  -9   9   4        2.13        2.93      1.44 o
  -8   9   4       16.14       12.39      1.34 o
  -7   9   4       30.40       24.62      2.84 o
  -6   9   4       44.46       41.54      1.53 o
  -5   9   4      174.20      179.61      3.54 o
  -4   9   4        2.73        4.38      1.13 o
  -3   9   4        6.27        6.05      1.19 o
  -2   9   4       67.58       66.81      1.48 o
  -1   9   4       25.42       23.47      1.17 o
   0   9   4      173.38      176.00      3.55 o
   1   9   4       53.69       54.16      1.34 o
   2   9   4       71.68       78.86      1.37 o
   3   9   4      129.28      122.17      2.66 o
   4   9   4       66.95       68.65      2.59 o
   5   9   4        2.72        1.46      1.39 o
   6   9   4        1.08        0.60      1.18 o
   7   9   4       17.67       18.61      1.20 o
   8   9   4        1.05        1.65      1.13 o
  -9  10   4        1.11        1.06      1.39 o
  -8  10   4        6.51        6.50      1.90 o
  -7  10   4        4.06        3.43      1.26 o
  -6  10   4        6.17        4.41      1.95 o
  -5  10   4      200.92      194.27      9.35 o
  -4  10   4       90.75       88.34      1.69 o
  -3  10   4      115.33      108.65      2.57 o
  -2  10   4      106.29      101.76      2.34 o
  -1  10   4       85.17       80.84      1.34 o
   0  10   4       36.37       34.16      1.26 o
   1  10   4       13.41       11.69      1.23 o
   2  10   4      101.82       98.48      1.57 o
   3  10   4       13.74       15.88      1.23 o
   4  10   4       29.71       28.16      1.27 o
   5  10   4       43.64       43.52      1.63 o
   6  10   4        4.34        3.76      1.72 o
   7  10   4        1.66        2.17      1.25 o
  -9  11   4       10.28       10.41      3.69 o
  -8  11   4        0.39        0.01      1.34 o
  -7  11   4       19.40       17.03      1.30 o
  -6  11   4       19.64       19.05      1.31 o
  -5  11   4      139.44      145.66      9.83 o
  -4  11   4       73.21       78.99      4.88 o
  -3  11   4       13.81       12.01      1.13 o
  -2  11   4       17.99       16.51      1.14 o
  -1  11   4      166.49      168.37      3.69 o
   0  11   4        4.22        5.46      1.13 o
   1  11   4       51.71       47.99      1.23 o
   2  11   4       37.95       37.54      1.30 o
   3  11   4      103.36      106.28      1.47 o
   4  11   4        0.77        0.57      1.15 o
   5  11   4        0.95        0.96      1.45 o
   6  11   4        7.94       10.50      1.79 o
   7  11   4        3.03        3.00      1.14 o
  -8  12   4        2.92        1.82      1.49 o
  -7  12   4       10.88        7.40      1.34 o
  -6  12   4        4.18        3.86      1.25 o
  -5  12   4       80.43       76.66      3.56 o
  -4  12   4      130.87      132.30      8.10 o
  -3  12   4       63.56       59.00      1.47 o
  -2  12   4      259.05      269.29      6.92 o
  -1  12   4       52.08       50.47      1.72 o
   0  12   4       40.03       37.23      1.06 o
   1  12   4       84.48       81.11      2.25 o
   2  12   4        3.77        5.39      1.09 o
   3  12   4       29.40       31.62      1.32 o
   4  12   4        4.93        5.51      1.26 o
   5  12   4        5.51        5.74      1.61 o
   6  12   4        4.30        2.81      1.84 o
  -8  13   4        1.24        1.94      1.58 o
  -7  13   4        1.33        2.24      1.46 o
  -6  13   4       12.77       11.92      1.80 o
  -5  13   4       11.34       12.35      1.43 o
  -4  13   4       82.18       84.97      3.58 o
  -3  13   4       74.21       72.84      1.39 o
  -2  13   4      127.96      132.73      2.80 o
  -1  13   4       12.54       10.82      0.98 o
   0  13   4        4.84        5.73      1.00 o
   1  13   4       41.58       38.13      1.13 o
   2  13   4       51.50       49.66      2.07 o
   3  13   4       29.76       25.38      1.07 o
   4  13   4       16.52       15.62      1.45 o
   5  13   4       11.83       13.07      1.80 o
   6  13   4        2.71        5.30      2.57 o
  -7  14   4        3.17        5.34      1.60 o
  -6  14   4        0.36       -1.20      1.86 o
  -5  14   4        3.17        3.65      1.27 o
  -4  14   4        3.17        4.64      1.24 o
  -3  14   4        2.04        2.27      1.16 o
  -2  14   4       24.77       21.57      1.07 o
  -1  14   4       46.07       46.85      1.17 o
   0  14   4       13.43       13.95      1.20 o
   1  14   4       53.28       53.21      1.45 o
   2  14   4        6.35        7.10      1.11 o
   3  14   4       24.65       25.99      1.09 o
   4  14   4       21.32       23.66      1.37 o
   5  14   4        4.85        6.02      1.68 o
  -6  15   4       13.18       15.89      1.48 o
  -5  15   4        1.82        2.78      1.27 o
  -4  15   4        3.19        5.13      1.25 o
  -3  15   4       18.25       17.82      1.16 o
  -2  15   4       14.45       15.64      1.09 o
  -1  15   4       71.21       74.26      1.87 o
   0  15   4       75.57       74.32      2.04 o
   1  15   4       59.59       62.59      2.31 o
   2  15   4        3.25        2.23      1.07 o
   3  15   4       21.05       22.43      1.17 o
   4  15   4        4.25        3.22      1.12 o
   5  15   4        1.55        1.74      1.26 o
  -6  16   4        2.62        4.74      1.40 o
  -5  16   4       10.47        9.14      1.48 o
  -4  16   4        5.36        6.17      1.32 o
  -3  16   4        6.45        7.29      1.28 o
  -2  16   4        4.38        3.09      1.15 o
  -1  16   4        8.03        8.13      1.04 o
   0  16   4        3.39        4.56      1.14 o
   1  16   4       40.67       44.36      1.17 o
   2  16   4        3.44        2.01      1.11 o
   3  16   4       23.39       20.86      1.27 o
   4  16   4        7.17        5.59      1.36 o
  -5  17   4        0.39        0.56      1.37 o
  -4  17   4        5.25        4.63      1.59 o
  -3  17   4        0.74        0.43      1.26 o
  -2  17   4        1.88        0.98      1.09 o
  -1  17   4       17.40       16.79      1.35 o
   0  17   4       10.61       11.14      1.18 o
   1  17   4        3.83        3.54      1.11 o
   2  17   4       31.89       30.78      2.02 o
   3  17   4       14.85       12.47      1.27 o
  -4  18   4        0.10        2.74      1.53 o
  -3  18   4        1.77        3.09      1.60 o
  -2  18   4        1.57        2.35      1.16 o
  -1  18   4       30.48       29.80      1.70 o
   0  18   4        1.03        0.84      1.20 o
   1  18   4        2.11        1.55      1.11 o
   2  18   4        3.70        4.16      1.16 o
 -10   0   5        1.72        4.33      1.69 o
  -9   0   5       19.72       19.90      1.68 o
  -8   0   5        0.00        1.98      1.50 o
  -7   0   5       14.54       13.45      1.43 o
  -6   0   5       63.73       60.93      1.70 o
  -5   0   5        3.55        1.90      1.80 o
  -4   0   5      305.36      278.86      3.71 o
  -3   0   5       19.11       17.16      1.34 o
  -2   0   5      175.34      152.27      1.80 o
  -1   0   5       33.43       37.38      1.55 o
   0   0   5      312.58      325.54      2.45 o
   1   0   5     1567.83     1590.03     17.69 o
   2   0   5       74.48       76.46      2.70 o
   3   0   5       42.82       39.53      1.96 o
   4   0   5       26.42       26.57      1.81 o
   5   0   5       49.62       54.09      1.96 o
   6   0   5        0.05       -0.20      1.73 o
   7   0   5       18.91       19.44      1.86 o
   8   0   5        0.68        1.51      1.44 o
 -10   1   5        2.92        3.70      1.20 o
  -9   1   5        3.64        3.85      1.01 o
  -8   1   5       27.25       32.15      1.01 o
  -7   1   5       93.95       97.97      1.24 o
  -6   1   5      174.50      171.52      1.63 o
  -5   1   5       41.59       44.05      1.10 o
  -4   1   5       74.87       73.64      1.27 o
  -3   1   5       35.37       38.40      1.04 o
  -2   1   5      400.62      381.92      2.70 o
  -1   1   5       48.19       44.28      1.07 o
   0   1   5      721.17      690.73      5.04 o
   1   1   5       94.56       93.96      1.35 o
   2   1   5       96.30      102.02      1.89 o
   3   1   5       16.74       16.62      1.27 o
   4   1   5       36.86       34.28      1.39 o
   5   1   5        9.78       10.23      1.23 o
   6   1   5       45.73       43.85      1.49 o
   7   1   5       19.79       19.05      1.47 o
   8   1   5        2.90        3.96      0.98 o
 -10   2   5        0.30        0.27      1.25 o
  -9   2   5        0.03        0.13      0.90 o
  -8   2   5       11.51       10.02      1.03 o
  -7   2   5      162.70      160.04      1.52 o
  -6   2   5       92.71       83.89      1.18 o
  -5   2   5       22.78       20.97      0.97 o
  -4   2   5      170.93      173.29      1.42 o
  -3   2   5      681.26      665.45      4.85 o
  -2   2   5      135.35      131.03      2.09 o
  -1   2   5      538.20      517.62      4.32 o
   0   2   5      343.21      379.97      2.98 o
   1   2   5      199.22      189.65      2.36 o
   2   2   5      215.26      218.02      3.16 o
   3   2   5       26.02       31.17      1.70 o
   4   2   5       89.90       87.34      1.66 o
   5   2   5      173.57      168.50      1.73 o
   6   2   5        0.40        1.65      1.30 o
   7   2   5       25.27       24.43      1.24 o
   8   2   5       12.39       11.36      1.07 o
 -10   3   5        4.42        4.40      1.24 o
  -9   3   5        2.25        3.09      1.04 o
  -8   3   5        3.47        4.98      0.95 o
  -7   3   5       35.70       38.86      1.21 o
  -6   3   5       49.03       45.18      1.15 o
  -5   3   5        6.50        9.07      1.07 o
  -4   3   5     1151.75     1135.77      9.68 o
  -3   3   5      637.07      612.83      4.78 o
  -2   3   5       21.86       18.39      0.99 o
  -1   3   5      296.69      292.20      5.15 o
   0   3   5      745.37      735.34      7.38 o
   1   3   5       78.54       65.05      1.10 o
   2   3   5       10.75        9.91      1.20 o
   3   3   5      233.66      241.65      3.16 o
   4   3   5        5.67        6.30      1.37 o
   5   3   5       86.76       89.54      3.07 o
   6   3   5       55.03       50.33      1.41 o
   7   3   5        8.72        9.34      1.46 o
   8   3   5        3.02        4.53      1.10 o
 -10   4   5        0.24        0.59      1.17 o
  -9   4   5       24.93       24.92      1.14 o
  -8   4   5       13.95       11.76      0.99 o
  -7   4   5       34.97       35.32      1.09 o
  -6   4   5       20.47       18.73      1.10 o
  -5   4   5       17.88       18.59      1.06 o
  -4   4   5      132.55      134.82      1.40 o
  -3   4   5       66.25       72.31      1.66 o
  -2   4   5      277.36      268.07      3.66 o
  -1   4   5       71.45       66.61      1.09 o
   0   4   5      100.08       91.51      1.36 o
   1   4   5       51.32       49.73      1.22 o
   2   4   5      254.53      260.75      4.66 o
   3   4   5       84.22       80.25      1.29 o
   4   4   5       69.69       69.92      1.60 o
   5   4   5      334.32      335.87      6.44 o
   6   4   5       32.33       31.77      1.49 o
   7   4   5       23.56       20.79      1.11 o
   8   4   5       10.97       10.96      0.99 o
 -10   5   5        1.29        0.15      1.18 o
  -9   5   5       13.01       10.29      1.13 o
  -8   5   5       21.13       16.71      1.09 o
  -7   5   5       13.43       10.22      1.11 o
  -6   5   5       19.63       16.85      1.07 o
  -5   5   5       56.46       55.04      1.15 o
  -4   5   5      624.40      641.86      7.58 o
  -3   5   5      362.66      377.59      4.90 o
  -2   5   5       58.99       60.38      1.12 o
  -1   5   5       32.28       34.41      1.06 o
   0   5   5      483.16      453.66      8.09 o
   1   5   5      200.16      208.92      1.60 o
   2   5   5      146.94      143.69      2.16 o
   3   5   5       45.72       47.47      1.16 o
   4   5   5       23.88       23.03      1.47 o
   5   5   5      102.98       96.68      1.58 o
   6   5   5       18.41       19.27      1.13 o
   7   5   5        1.55        1.73      1.28 o
   8   5   5        7.04        7.71      1.09 o
 -10   6   5        1.06        2.22      1.33 o
  -9   6   5       11.01       11.43      1.22 o
  -8   6   5       10.51        8.85      1.02 o
  -7   6   5       12.15       13.26      1.00 o
  -6   6   5      104.01      104.02      2.57 o
  -5   6   5       71.94       72.96      1.22 o
  -4   6   5      139.70      135.60      1.33 o
  -3   6   5       38.32       41.89      1.20 o
  -2   6   5       27.84       30.37      1.26 o
  -1   6   5      107.30      100.92      2.27 o
   0   6   5       26.41       27.56      1.26 o
   1   6   5       26.30       23.82      1.14 o
   2   6   5      108.00      110.18      1.78 o
   3   6   5      175.65      164.79      4.55 o
   4   6   5      202.52      194.83      3.93 o
   5   6   5      144.69      145.92      1.72 o
   6   6   5        1.72        0.95      1.11 o
   7   6   5        1.29        2.47      1.14 o
   8   6   5        3.11        3.61      1.08 o
 -10   7   5        0.93        2.60      1.29 o
  -9   7   5        2.36        3.77      1.30 o
  -8   7   5       13.96       13.18      1.28 o
  -7   7   5       15.98       13.59      1.07 o
  -6   7   5       28.89       23.37      1.19 o
  -5   7   5       17.82       16.86      1.16 o
  -4   7   5      102.15      107.42      1.61 o
  -3   7   5       64.80       69.47      1.40 o
  -2   7   5      227.99      239.61      5.54 o
  -1   7   5      150.59      153.05      1.50 o
   0   7   5      786.86      793.11     15.35 o
   1   7   5      184.29      192.08      5.60 o
   2   7   5      159.09      155.18      1.45 o
   3   7   5       31.95       31.04      1.23 o
   4   7   5       44.60       41.73      1.30 o
   5   7   5       30.83       32.05      1.17 o
   6   7   5        1.70        3.45      1.10 o
   7   7   5       17.01       18.08      1.28 o
   8   7   5        5.20        3.50      1.23 o
  -9   8   5        2.34        1.19      1.26 o
  -8   8   5        3.72        6.24      1.39 o
  -7   8   5       10.19       13.31      1.12 o
  -6   8   5       33.65       35.11      1.29 o
  -5   8   5        5.58        6.80      1.38 o
  -4   8   5       42.10       42.88      1.23 o
  -3   8   5       96.09       88.17      1.37 o
  -2   8   5      129.69      122.61      3.57 o
  -1   8   5       80.23       85.82      2.12 o
   0   8   5       29.13       26.58      1.38 o
   1   8   5       15.48       14.38      1.20 o
   2   8   5       33.62       36.87      1.86 o
   3   8   5      293.93      286.74      5.58 o
   4   8   5       91.18       87.17      2.25 o
   5   8   5       27.94       28.25      1.75 o
   6   8   5        8.79        7.78      1.14 o
   7   8   5       19.39       17.93      1.24 o
  -9   9   5        5.26        7.51      1.35 o
  -8   9   5        6.45        5.21      1.64 o
  -7   9   5       32.25       32.65      1.37 o
  -6   9   5      128.71      121.53      2.67 o
  -5   9   5       81.03       81.87      1.41 o
  -4   9   5       11.45       12.99      1.25 o
  -3   9   5      136.13      133.69      2.37 o
  -2   9   5      131.34      128.72      3.90 o
  -1   9   5       69.55       64.23      1.37 o
   0   9   5       33.63       33.46      1.23 o
   1   9   5       95.13       90.38      2.80 o
   2   9   5      137.55      137.31      1.68 o
   3   9   5      116.62      124.39      2.34 o
   4   9   5       96.19       93.37      1.19 o
   5   9   5       32.41       32.88      1.22 o
   6   9   5       20.87       23.33      1.53 o
   7   9   5       21.34       20.98      1.25 o
  -9  10   5        0.16       -0.06      1.52 o
  -8  10   5        1.79        4.57      1.41 o
  -7  10   5        1.76        3.50      1.56 o
  -6  10   5        5.38        5.31      1.99 o
  -5  10   5       30.31       33.95      1.28 o
  -4  10   5       97.52       95.54      1.49 o
  -3  10   5       39.89       36.89      1.23 o
  -2  10   5       82.69       82.09      1.41 o
  -1  10   5       22.95       25.34      1.26 o
   0  10   5      125.74      120.66      1.49 o
   1  10   5       87.28       85.56      2.67 o
   2  10   5       33.44       31.07      1.35 o
   3  10   5       58.24       56.24      1.08 o
   4  10   5       29.05       28.99      1.04 o
   5  10   5       31.61       33.19      1.19 o
   6  10   5        1.64        2.82      1.67 o
   7  10   5        0.15        0.92      1.24 o
  -8  11   5        1.76        1.12      2.66 o
  -7  11   5       18.09       16.36      1.35 o
  -6  11   5       10.94        8.44      1.55 o
  -5  11   5        3.95        4.46      1.26 o
  -4  11   5       53.41       48.45      1.33 o
  -3  11   5       20.32       19.37      1.18 o
  -2  11   5       98.92       97.64      2.61 o
  -1  11   5      258.73      245.51      8.05 o
   0  11   5        5.35        6.68      1.20 o
   1  11   5       76.00       74.55      1.36 o
   2  11   5       23.32       25.64      1.07 o
   3  11   5       27.72       27.00      1.11 o
   4  11   5       64.14       62.01      1.13 o
   5  11   5        8.81        8.15      1.23 o
   6  11   5       17.62       16.45      1.32 o
  -8  12   5        8.11       10.07      1.51 o
  -7  12   5        3.51        1.63      1.30 o
  -6  12   5       19.48       20.67      3.42 o
  -5  12   5       24.25       22.19      2.64 o
  -4  12   5       59.26       61.87      2.58 o
  -3  12   5       14.58       13.59      1.03 o
  -2  12   5      322.27      316.69     11.61 o
  -1  12   5       11.55       12.87      1.12 o
   0  12   5       34.09       38.04      1.40 o
   1  12   5       87.89       84.18      2.46 o
   2  12   5       93.97       91.56      1.27 o
   3  12   5       38.97       34.37      1.10 o
   4  12   5        3.51        4.19      1.03 o
   5  12   5       13.72       15.47      1.21 o
   6  12   5        4.06        4.69      1.31 o
  -7  13   5       12.93       11.48      1.39 o
  -6  13   5        0.43        1.50      1.54 o
  -5  13   5       19.17       16.48      1.44 o
  -4  13   5       22.07       24.07      1.35 o
  -3  13   5       28.27       30.88      1.25 o
  -2  13   5       34.26       36.25      1.51 o
  -1  13   5       60.78       63.01      1.22 o
   0  13   5        5.51        5.62      1.32 o
   1  13   5       35.52       35.38      1.07 o
   2  13   5        0.64        1.46      0.95 o
   3  13   5       17.06       14.52      1.02 o
   4  13   5        0.75        0.80      1.00 o
   5  13   5        2.24        4.19      1.29 o
  -7  14   5        2.68        0.93      1.49 o
  -6  14   5        1.23        2.47      1.29 o
  -5  14   5        6.04        7.70      1.41 o
  -4  14   5       35.57       37.03      1.30 o
  -3  14   5        3.75        5.48      1.03 o
  -2  14   5       26.85       27.59      1.24 o
  -1  14   5       47.51       49.16      1.16 o
   0  14   5       29.85       29.87      1.19 o
   1  14   5        8.96        9.30      1.08 o
   2  14   5        4.85        5.08      1.03 o
   3  14   5        9.26        8.48      1.00 o
   4  14   5        0.66        0.75      1.13 o
   5  14   5        6.67        5.52      1.35 o
  -6  15   5        0.25        2.67      1.74 o
  -5  15   5        2.90        3.87      1.32 o
  -4  15   5       30.12       33.57      1.89 o
  -3  15   5        9.25        9.14      1.10 o
  -2  15   5        0.76        2.13      1.03 o
  -1  15   5       60.05       59.60      2.22 o
   0  15   5       11.26       10.76      1.04 o
   1  15   5       80.75       84.02      1.51 o
   2  15   5       20.26       18.26      1.10 o
   3  15   5       14.10       12.84      1.17 o
   4  15   5        6.30        4.84      1.12 o
  -5  16   5        5.27        9.52      2.24 o
  -4  16   5        5.31        7.78      1.33 o
  -3  16   5        3.01        2.23      1.14 o
  -2  16   5        2.87        3.26      1.06 o
  -1  16   5        1.06        1.88      1.14 o
   0  16   5        1.12        1.15      1.08 o
   1  16   5        1.46        1.70      1.02 o
   2  16   5        0.32        1.86      1.01 o
   3  16   5        3.23        1.49      1.08 o
  -4  17   5       10.53        9.81      1.44 o
  -3  17   5       11.00       12.21      1.40 o
  -2  17   5       10.03       12.09      1.24 o
  -1  17   5       16.39       17.66      1.15 o
   0  17   5       15.26       15.79      1.11 o
   1  17   5       13.91       11.01      1.28 o
   2  17   5        6.99        5.95      1.35 o
  -3  18   5        2.06        2.76      1.37 o
  -2  18   5       12.16        9.77      1.29 o
  -1  18   5       18.42       21.80      1.30 o
   0  18   5        4.14        3.76      1.09 o
   1  18   5        4.42        3.83      1.24 o
 -10   0   6       12.46       13.73      2.66 o
  -9   0   6        0.01        1.22      1.61 o
  -8   0   6       33.49       33.01      1.52 o
  -7   0   6       15.07       17.42      1.44 o
  -6   0   6        0.11        0.42      1.29 o
  -5   0   6        2.90        2.87      1.45 o
  -4   0   6        0.79        6.73      5.78 o
  -3   0   6       70.74       72.64      1.53 o
  -2   0   6      322.31      296.87      2.35 o
  -1   0   6       95.35       94.15      1.75 o
   0   0   6      346.36      346.42      8.77 o
   1   0   6      443.56      467.39      3.17 o
   2   0   6      271.70      291.01      6.77 o
   3   0   6        0.81        2.22      1.71 o
   4   0   6       14.22       12.45      1.79 o
   5   0   6       17.36       17.00      1.87 o
   6   0   6       12.09       13.34      1.81 o
   7   0   6       18.20       16.64      1.83 o
   8   0   6        1.14       -0.22      1.69 o
 -10   1   6        4.29        4.41      1.09 o
  -9   1   6        9.66        8.98      1.01 o
  -8   1   6        8.17        8.91      1.00 o
  -7   1   6       34.76       36.62      1.13 o
  -6   1   6       86.33       86.87      1.31 o
  -5   1   6       22.22       18.55      1.05 o
  -4   1   6      152.05      147.99      1.32 o
  -3   1   6       11.60       15.69      0.95 o
  -2   1   6      323.38      322.82      4.15 o
  -1   1   6       62.55       55.09      1.21 o
   0   1   6      234.44      224.79      2.64 o
   1   1   6      429.14      433.13      4.47 o
   2   1   6        4.03        5.65      0.88 o
   3   1   6       65.41       63.41      2.68 o
   4   1   6       95.06       93.70      1.51 o
   5   1   6       11.53       11.49      1.38 o
   6   1   6        7.12        8.66      1.29 o
   7   1   6        0.93        1.83      1.58 o
   8   1   6        1.92        2.60      1.02 o
 -10   2   6        5.71        5.78      1.04 o
  -9   2   6        4.39        4.23      1.01 o
  -8   2   6        2.61        1.58      1.08 o
  -7   2   6       92.77       95.33      1.38 o
  -6   2   6       26.12       28.29      0.97 o
  -5   2   6      111.95      108.43      1.21 o
  -4   2   6       50.41       52.74      1.26 o
  -3   2   6      114.37      113.01      1.19 o
  -2   2   6      104.47       92.53      1.31 o
  -1   2   6       13.88       13.00      1.02 o
   0   2   6       41.11       36.06      1.43 o
   1   2   6      163.16      149.06      2.53 o
   2   2   6      260.35      256.42      3.00 o
   3   2   6      131.83      130.19      2.64 o
   4   2   6      143.67      136.68      1.66 o
   5   2   6        0.10        0.26      1.31 o
   6   2   6       13.42       12.80      1.43 o
   7   2   6        1.29        1.92      2.04 o
   8   2   6        4.18        4.35      1.03 o
 -10   3   6        1.34        1.74      1.13 o
  -9   3   6        3.30        4.44      1.07 o
  -8   3   6        0.87        2.56      0.96 o
  -7   3   6       63.99       64.00      1.21 o
  -6   3   6       14.19       12.98      1.04 o
  -5   3   6       63.60       57.08      1.10 o
  -4   3   6       10.63       12.38      0.99 o
  -3   3   6      158.55      156.54      2.24 o
  -2   3   6       19.71       22.43      0.98 o
  -1   3   6      105.44      111.61      1.32 o
   0   3   6      134.14      130.52      1.49 o
   1   3   6      406.54      407.65      5.16 o
   2   3   6       52.82       55.54      1.53 o
   3   3   6       15.44       17.05      1.11 o
   4   3   6       41.59       41.09      1.67 o
   5   3   6       38.62       39.65      1.35 o
   6   3   6       17.28       19.88      1.58 o
   7   3   6        0.05        1.30      1.48 o
   8   3   6        3.22        3.36      1.22 o
 -10   4   6        0.88        1.81      1.15 o
  -9   4   6        7.10        9.42      1.02 o
  -8   4   6        0.09        0.32      1.09 o
  -7   4   6       11.89       11.57      1.01 o
  -6   4   6       64.65       65.16      1.77 o
  -5   4   6       21.58       24.39      1.08 o
  -4   4   6       95.65       93.34      1.23 o
  -3   4   6       51.11       52.10      1.07 o
  -2   4   6       27.55       32.12      0.99 o
  -1   4   6      336.52      352.93      5.58 o
   0   4   6      187.72      180.31      3.29 o
   1   4   6       15.54       16.35      1.23 o
   2   4   6       54.14       53.86      1.32 o
   3   4   6       44.77       39.99      1.21 o
   4   4   6       78.15       80.24      3.73 o
   5   4   6        4.83        5.12      1.27 o
   6   4   6       27.13       26.59      1.37 o
   7   4   6        2.23        2.15      1.09 o
 -10   5   6        1.55        2.74      1.23 o
  -9   5   6        4.38        4.23      1.03 o
  -8   5   6       13.93       12.16      1.07 o
  -7   5   6       19.06       19.66      1.02 o
  -6   5   6       51.79       52.32      2.04 o
  -5   5   6      337.13      335.61      6.43 o
  -4   5   6       36.62       37.03      1.06 o
  -3   5   6      127.50      132.81      2.35 o
  -2   5   6      102.91      103.88      1.72 o
  -1   5   6       97.80      100.18      1.83 o
   0   5   6       17.21       15.63      1.01 o
   1   5   6      312.70      317.82      1.80 o
   2   5   6       48.55       47.90      1.17 o
   3   5   6       33.71       30.92      1.16 o
   4   5   6      100.86       91.10      1.55 o
   5   5   6       38.28       37.57      1.38 o
   6   5   6       39.73       33.17      1.51 o
   7   5   6        3.47        4.41      1.11 o
 -10   6   6        1.19        0.80      1.27 o
  -9   6   6        9.20        9.86      1.12 o
  -8   6   6        0.47        1.03      0.99 o
  -7   6   6       16.56       15.38      1.02 o
  -6   6   6      103.93      102.04      2.27 o
  -5   6   6      115.27      116.28      2.24 o
  -4   6   6       82.88       78.80      1.19 o
  -3   6   6       68.10       74.63      1.09 o
  -2   6   6       29.12       27.72      1.03 o
  -1   6   6       45.56       48.55      1.10 o
   0   6   6      172.07      168.08      1.80 o
   1   6   6       57.88       60.56      1.48 o
   2   6   6      110.83      110.05      1.74 o
   3   6   6      153.87      160.21      3.79 o
   4   6   6       17.01       14.74      1.07 o
   5   6   6       32.17       36.55      1.50 o
   6   6   6        4.84        7.15      1.42 o
   7   6   6        4.15        6.49      1.25 o
  -9   7   6        2.30        5.20      1.21 o
  -8   7   6        7.71        8.29      1.05 o
  -7   7   6       23.06       26.57      1.19 o
  -6   7   6       66.15       68.77      1.34 o
  -5   7   6       19.44       20.62      1.12 o
  -4   7   6        1.82        3.04      1.03 o
  -3   7   6       45.06       45.97      1.09 o
  -2   7   6       82.62       84.30      2.91 o
  -1   7   6       15.60       15.59      1.21 o
   0   7   6       29.00       26.09      1.17 o
   1   7   6       41.75       36.45      1.10 o
   2   7   6      100.19       91.12      1.38 o
   3   7   6      128.32      130.61      1.43 o
   4   7   6       59.98       60.93      1.23 o
   5   7   6       51.72       45.68      1.55 o
   6   7   6       10.96       10.40      1.16 o
   7   7   6        1.57        1.35      1.19 o
  -9   8   6        1.66        0.74      1.33 o
  -8   8   6        1.52        1.48      1.05 o
  -7   8   6        9.77       11.71      1.09 o
  -6   8   6       77.17       76.03      1.26 o
  -5   8   6       11.23       10.31      1.01 o
  -4   8   6       94.47       89.97      1.28 o
  -3   8   6        3.37        3.21      1.04 o
  -2   8   6       60.57       54.97      1.65 o
  -1   8   6      104.81      100.33      1.54 o
   0   8   6        0.72        2.12      1.14 o
   1   8   6       33.43       33.22      1.33 o
   2   8   6       76.97       77.83      1.32 o
   3   8   6       13.54       11.34      1.14 o
   4   8   6       19.44       19.59      1.15 o
   5   8   6        1.24        1.15      1.39 o
   6   8   6       12.50       11.81      1.19 o
   7   8   6        1.21        1.48      1.13 o
  -9   9   6        0.96        2.47      1.48 o
  -8   9   6        6.87        7.19      1.26 o
  -7   9   6       19.88       17.21      1.15 o
  -6   9   6       23.76       23.43      1.13 o
  -5   9   6        2.38        1.50      1.01 o
  -4   9   6       60.43       60.32      1.73 o
  -3   9   6       46.29       45.63      1.34 o
  -2   9   6       33.81       32.05      1.25 o
  -1   9   6       21.67       19.76      1.22 o
   0   9   6       59.37       55.04      1.98 o
   1   9   6       71.63       63.83      1.58 o
   2   9   6      102.57       97.67      1.39 o
   3   9   6       62.01       62.99      2.12 o
   4   9   6        6.63        7.36      1.17 o
   5   9   6       18.30       16.36      1.48 o
   6   9   6        8.51        8.08      1.17 o
  -9  10   6        2.24        1.40      1.49 o
  -8  10   6        8.68        8.71      1.36 o
  -7  10   6        3.94        5.08      1.29 o
  -6  10   6       20.10       19.78      1.24 o
  -5  10   6       54.20       52.12      1.74 o
  -4  10   6       60.38       62.83      2.08 o
  -3  10   6       66.29       63.15      2.22 o
  -2  10   6        6.70        7.45      1.10 o
  -1  10   6       75.27       77.28      2.69 o
   0  10   6       26.27       25.95      1.16 o
   1  10   6       29.21       26.85      1.24 o
   2  10   6       19.63       18.28      1.21 o
   3  10   6        2.59        2.57      1.11 o
   4  10   6        4.94        5.06      0.95 o
   5  10   6       14.27       15.01      1.19 o
   6  10   6       15.22       17.81      1.42 o
  -8  11   6        6.79        7.69      1.39 o
  -7  11   6       12.54       10.15      1.93 o
  -6  11   6        4.92        6.52      1.25 o
  -5  11   6       10.58        8.81      1.30 o
  -4  11   6       40.55       42.47      1.25 o
  -3  11   6       28.67       26.52      1.13 o
  -2  11   6       49.28       48.20      1.74 o
  -1  11   6       61.20       62.56      2.19 o
   0  11   6       71.60       66.87      2.27 o
   1  11   6       37.80       37.28      1.25 o
   2  11   6       51.17       47.19      1.23 o
   3  11   6       19.72       18.68      1.03 o
   4  11   6        0.82        0.66      0.93 o
   5  11   6        1.48        1.19      1.16 o
   6  11   6        6.17        5.26      1.42 o
  -8  12   6       10.60       13.91      1.97 o
  -7  12   6       19.26       20.34      1.57 o
  -6  12   6        7.19        5.84      1.57 o
  -5  12   6        4.39        6.22      1.17 o
  -4  12   6        0.72        1.25      1.09 o
  -3  12   6        0.39        1.80      1.13 o
  -2  12   6      107.14      102.88      3.68 o
  -1  12   6        6.02        6.75      1.13 o
   0  12   6        8.23        8.39      1.26 o
   1  12   6       11.79       11.64      1.12 o
   2  12   6        1.80        3.17      0.98 o
   3  12   6        4.39        3.96      1.05 o
   4  12   6       35.65       38.08      1.18 o
   5  12   6        8.64       10.35      1.28 o
  -7  13   6        0.20        0.61      1.77 o
  -6  13   6       13.59       12.88      1.32 o
  -5  13   6        0.42       -0.13      1.15 o
  -4  13   6        3.61        4.08      1.14 o
  -3  13   6       37.55       37.56      1.23 o
  -2  13   6        5.01        5.19      1.11 o
  -1  13   6       55.65       55.77      1.81 o
   0  13   6       47.94       48.85      1.71 o
   1  13   6       70.90       67.73      1.55 o
   2  13   6        1.62        3.34      1.11 o
   3  13   6        0.55        0.64      1.01 o
   4  13   6        3.47        3.88      1.03 o
   5  13   6        1.06        1.43      1.34 o
  -7  14   6        8.93        8.85      2.34 o
  -6  14   6        6.94        7.59      1.38 o
  -5  14   6       11.92        8.49      1.46 o
  -4  14   6        5.43        5.53      1.11 o
  -3  14   6        2.08        4.38      1.02 o
  -2  14   6       11.78       10.63      1.09 o
  -1  14   6        7.76        8.39      1.10 o
   0  14   6       16.60       14.91      1.05 o
   1  14   6       17.13       16.71      1.17 o
   2  14   6       12.16       13.03      1.08 o
   3  14   6        3.04        3.42      1.10 o
   4  14   6        4.22        3.17      1.05 o
  -6  15   6        0.55        0.84      1.38 o
  -5  15   6        6.30        6.27      1.54 o
  -4  15   6       26.86       27.10      1.66 o
  -3  15   6        2.70        3.46      1.12 o
  -2  15   6        3.47        3.62      1.10 o
  -1  15   6        9.78        8.27      1.05 o
   0  15   6        1.21        2.58      1.07 o
   1  15   6       12.72       13.69      1.06 o
   2  15   6        1.38        2.35      1.04 o
   3  15   6        2.35        2.70      1.10 o
  -5  16   6        0.37       -0.36      1.37 o
  -4  16   6        3.37        4.22      1.24 o
  -3  16   6       13.17       13.61      1.21 o
  -2  16   6        8.60        8.99      1.22 o
  -1  16   6       14.27       13.85      1.15 o
   0  16   6        4.27        6.23      1.11 o
   1  16   6        8.76        7.94      1.20 o
   2  16   6        4.07        7.05      1.14 o
  -3  17   6        1.58        2.35      1.25 o
  -2  17   6        2.27        2.79      1.07 o
  -1  17   6       21.12       20.15      1.28 o
   0  17   6        5.30        6.99      1.24 o
   1  17   6        3.00        3.80      1.14 o
 -10   0   7       27.11       26.52      1.67 o
  -9   0   7       12.57       13.53      1.70 o
  -8   0   7       10.68        7.71      1.51 o
  -7   0   7        5.46        6.74      1.55 o
  -6   0   7        2.36        1.02      1.25 o
  -5   0   7       25.09       22.96      1.66 o
  -4   0   7       71.00       69.61      1.49 o
  -3   0   7       32.53       34.92      1.51 o
  -2   0   7      524.97      495.23      3.47 o
  -1   0   7     1397.46     1363.54     26.82 o
   0   0   7      114.90      112.02      1.59 o
   1   0   7        0.99        0.44      1.25 o
   2   0   7      300.45      286.98     10.14 o
   3   0   7        1.79        3.06      1.82 o
   4   0   7       24.40       25.79      1.77 o
   5   0   7       35.24       34.36      1.86 o
   6   0   7        0.70       -0.59      1.93 o
   7   0   7        0.21       -1.03      2.22 o
 -10   1   7        7.24        9.04      1.17 o
  -9   1   7       16.38       19.02      1.28 o
  -8   1   7        3.74        4.60      0.95 o
  -7   1   7       42.06       42.24      1.07 o
  -6   1   7      141.25      142.04      1.51 o
  -5   1   7       16.92       17.37      0.97 o
  -4   1   7       36.51       36.96      0.99 o
  -3   1   7       41.76       42.90      1.04 o
  -2   1   7       19.27       17.12      1.02 o
  -1   1   7      155.26      159.41      1.37 o
   0   1   7       55.83       51.21      1.00 o
   1   1   7      166.25      163.30      2.91 o
   2   1   7        6.64        7.43      0.92 o
   3   1   7       73.60       71.27      2.66 o
   4   1   7       22.82       21.33      1.37 o
   5   1   7        0.10        2.26      1.30 o
   6   1   7        0.94        3.47      1.52 o
   7   1   7        0.42        2.14      1.95 o
 -10   2   7        2.79        5.14      1.11 o
  -9   2   7        0.60        2.58      1.06 o
  -8   2   7        3.89        5.16      0.99 o
  -7   2   7       74.67       74.03      2.10 o
  -6   2   7       28.17       28.66      1.07 o
  -5   2   7       25.43       25.82      0.96 o
  -4   2   7       17.37       20.09      0.99 o
  -3   2   7      118.08      118.80      1.89 o
  -2   2   7      176.31      179.37      1.40 o
  -1   2   7       45.15       42.83      1.08 o
   0   2   7       13.00       13.42      0.91 o
   1   2   7       69.45       68.09      1.73 o
   2   2   7       75.51       73.16      1.64 o
   3   2   7       20.02       20.59      1.28 o
   4   2   7       15.66       13.61      1.31 o
   5   2   7       61.40       61.08      2.46 o
   6   2   7        7.86        8.75      1.40 o
   7   2   7        5.95        3.98      1.34 o
 -10   3   7        7.89        8.05      1.15 o
  -9   3   7        2.15        3.27      0.99 o
  -8   3   7        4.79        5.56      0.98 o
  -7   3   7      127.99      124.68      2.53 o
  -6   3   7       35.30       37.68      1.04 o
  -5   3   7      139.13      139.42      2.02 o
  -4   3   7       22.35       22.81      1.06 o
  -3   3   7      118.65      112.09      1.20 o
  -2   3   7       59.98       59.24      1.18 o
  -1   3   7       33.94       35.20      1.05 o
   0   3   7      348.76      336.79      4.79 o
   1   3   7       84.62       81.85      1.31 o
   2   3   7       88.08       90.50      1.32 o
   3   3   7       68.47       65.21      2.14 o
   4   3   7       54.43       52.10      1.52 o
   5   3   7        9.64       11.09      1.29 o
   6   3   7        2.25        1.95      1.58 o
   7   3   7        1.35        2.84      2.70 o
 -10   4   7        1.78        2.44      1.13 o
  -9   4   7        8.97        9.87      1.07 o
  -8   4   7        9.82       11.67      1.05 o
  -7   4   7       21.85       20.91      1.01 o
  -6   4   7      113.75      113.10      1.76 o
  -5   4   7       30.90       30.70      1.71 o
  -4   4   7       43.31       44.69      1.15 o
  -3   4   7        7.33        9.08      0.92 o
  -2   4   7       38.36       35.01      0.98 o
  -1   4   7        6.44        7.61      0.88 o
   0   4   7      180.89      185.97      3.97 o
   1   4   7      183.78      177.04      2.83 o
   2   4   7      368.28      370.63      6.01 o
   3   4   7      182.92      173.71      3.91 o
   4   4   7       10.77       10.63      1.28 o
   5   4   7        7.89       10.30      1.33 o
   6   4   7       16.05       14.48      1.36 o
   7   4   7        4.96        6.43      1.35 o
 -10   5   7        0.66        1.31      1.11 o
  -9   5   7        2.07        4.16      1.10 o
  -8   5   7        1.75        1.61      1.07 o
  -7   5   7       11.42       11.70      1.06 o
  -6   5   7       23.15       20.91      1.03 o
  -5   5   7       11.99       10.56      0.99 o
  -4   5   7       98.69      104.33      1.89 o
  -3   5   7      116.18      117.67      2.37 o
  -2   5   7       37.25       36.79      1.07 o
  -1   5   7      171.88      169.93      1.33 o
   0   5   7      141.72      140.92      2.52 o
   1   5   7      266.28      255.11      3.08 o
   2   5   7      141.40      133.26      4.13 o
   3   5   7      146.30      145.00      2.27 o
   4   5   7       31.23       31.16      1.47 o
   5   5   7       15.46       15.94      1.35 o
   6   5   7        5.39        5.34      2.19 o
   7   5   7        1.45        1.21      1.25 o
  -9   6   7        1.60        2.29      1.19 o
  -8   6   7        5.41        6.01      1.03 o
  -7   6   7        6.44        7.73      1.01 o
  -6   6   7       23.47       26.21      1.17 o
  -5   6   7       32.07       32.81      1.24 o
  -4   6   7       14.56       14.23      1.08 o
  -3   6   7       13.86       17.94      1.17 o
  -2   6   7        7.96        8.93      0.93 o
  -1   6   7        3.90        6.90      0.91 o
   0   6   7       36.56       35.12      1.21 o
   1   6   7        5.96        4.21      1.04 o
   2   6   7       43.64       44.01      2.00 o
   3   6   7       67.01       64.57      1.66 o
   4   6   7       17.33       17.58      1.06 o
   5   6   7       47.90       46.06      1.57 o
   6   6   7        1.93        0.76      1.46 o
  -9   7   7        9.58        9.07      1.13 o
  -8   7   7       26.49       27.44      1.15 o
  -7   7   7        6.81        5.29      1.08 o
  -6   7   7        6.02        5.83      1.04 o
  -5   7   7        8.11        7.61      0.99 o
  -4   7   7        2.42        1.87      1.00 o
  -3   7   7       34.80       38.49      1.86 o
  -2   7   7       27.89       28.69      1.12 o
  -1   7   7       32.30       30.65      1.13 o
   0   7   7      195.50      183.15      2.70 o
   1   7   7       96.10       93.15      1.32 o
   2   7   7       52.26       51.16      1.36 o
   3   7   7       59.46       58.57      1.62 o
   4   7   7        9.42       10.70      1.12 o
   5   7   7        8.51       11.79      1.45 o
   6   7   7        7.09        6.34      1.53 o
  -9   8   7        3.22        3.06      1.15 o
  -8   8   7       20.24       18.59      1.43 o
  -7   8   7       15.81       12.81      1.08 o
  -6   8   7       31.92       30.67      1.08 o
  -5   8   7        8.67       10.24      1.06 o
  -4   8   7       12.85       14.00      0.98 o
  -3   8   7       13.58       12.97      1.06 o
  -2   8   7       60.53       61.23      2.55 o
  -1   8   7       91.65       92.40      3.81 o
   0   8   7       79.98       77.10      1.38 o
   1   8   7       22.99       24.80      1.21 o
   2   8   7       15.67       14.72      1.18 o
   3   8   7       27.20       28.17      1.23 o
   4   8   7       18.55       18.76      1.23 o
   5   8   7        0.48        2.38      1.45 o
   6   8   7       10.98       12.42      1.21 o
  -9   9   7        0.22        1.42      1.43 o
  -8   9   7        2.39        0.94      1.12 o
  -7   9   7       14.48       10.88      1.12 o
  -6   9   7        5.52        5.31      1.03 o
  -5   9   7       76.44       77.77      2.26 o
  -4   9   7       14.70       16.96      1.02 o
  -3   9   7        4.42        3.77      1.09 o
  -2   9   7       86.90       83.04      2.53 o
  -1   9   7      202.27      192.17      7.59 o
   0   9   7       91.62       91.31      1.75 o
   1   9   7       85.21       83.46      2.14 o
   2   9   7       52.53       51.80      1.56 o
   3   9   7        1.73        2.03      1.10 o
   4   9   7        6.43        9.27      1.38 o
   5   9   7        8.41        7.53      1.36 o
   6   9   7        1.76        1.80      1.77 o
  -8  10   7        5.06        5.69      1.30 o
  -7  10   7       17.30       18.30      1.38 o
  -6  10   7        4.69        3.66      1.16 o
  -5  10   7       12.47       15.01      1.25 o
  -4  10   7       75.66       69.73      2.78 o
  -3  10   7       43.67       43.01      1.31 o
  -2  10   7       26.12       29.91      1.18 o
  -1  10   7       18.88       17.44      1.14 o
   0  10   7       34.81       33.37      1.31 o
   1  10   7       14.45       13.48      1.15 o
   2  10   7       51.06       51.85      1.26 o
   3  10   7       11.34       10.03      1.20 o
   4  10   7        2.99        2.85      1.20 o
   5  10   7        5.85        7.30      1.12 o
  -8  11   7        0.99        1.84      2.21 o
  -7  11   7        3.24        4.65      1.54 o
  -6  11   7        4.04        5.78      1.19 o
  -5  11   7        7.53       11.95      1.56 o
  -4  11   7       43.27       44.78      1.73 o
  -3  11   7       26.68       26.56      1.23 o
  -2  11   7      177.66      174.71      5.73 o
  -1  11   7      168.48      169.60      5.71 o
   0  11   7      107.48      103.97      2.07 o
   1  11   7       12.65       11.53      1.27 o
   2  11   7        6.18        7.66      1.10 o
   3  11   7        3.60        3.94      1.12 o
   4  11   7        5.48        6.44      1.07 o
   5  11   7        0.30        0.00      1.20 o
  -7  12   7        6.41        8.21      1.40 o
  -6  12   7        4.17        3.61      1.25 o
  -5  12   7       10.69       10.11      1.28 o
  -4  12   7       66.98       69.66      1.64 o
  -3  12   7       20.24       22.98      1.79 o
  -2  12   7       25.15       24.53      1.15 o
  -1  12   7       11.71       10.91      1.12 o
   0  12   7       16.73       13.77      1.25 o
   1  12   7        3.21        3.76      1.08 o
   2  12   7        0.15        0.83      1.19 o
   3  12   7       21.49       18.34      1.38 o
   4  12   7        6.87        5.80      1.05 o
  -7  13   7        0.41        3.06      1.39 o
  -6  13   7        5.47        5.06      1.33 o
  -5  13   7       14.44       13.64      1.71 o
  -4  13   7        2.85        4.30      1.15 o
  -3  13   7       11.79       11.47      1.23 o
  -2  13   7       19.24       18.91      1.50 o
  -1  13   7       21.61       20.59      1.27 o
   0  13   7       12.62       12.93      1.14 o
   1  13   7        0.48        1.75      1.18 o
   2  13   7        1.67        2.10      0.97 o
   3  13   7        2.09        3.71      1.08 o
   4  13   7        5.24        6.93      1.08 o
  -6  14   7        4.93        6.74      2.36 o
  -5  14   7        6.28        7.03      1.17 o
  -4  14   7       17.57       16.71      1.23 o
  -3  14   7       30.65       28.30      2.52 o
  -2  14   7       41.27       40.81      1.35 o
  -1  14   7        1.93        3.48      1.30 o
   0  14   7        3.51        3.37      0.98 o
   1  14   7        8.97        7.85      1.01 o
   2  14   7        4.69        3.52      1.07 o
   3  14   7        3.24        3.39      1.12 o
  -5  15   7       13.52       16.18      1.99 o
  -4  15   7       18.13       18.46      1.26 o
  -3  15   7        4.09        5.31      1.08 o
  -2  15   7        0.82        2.63      1.17 o
  -1  15   7        0.81        1.63      1.16 o
   0  15   7        3.95        3.42      1.07 o
   1  15   7       18.30       18.04      1.20 o
   2  15   7        4.76        4.39      1.01 o
  -4  16   7        1.57        1.58      1.24 o
  -3  16   7        0.42        1.55      1.12 o
  -2  16   7        4.37        5.79      1.15 o
  -1  16   7       15.75       15.05      1.13 o
   0  16   7        0.32        1.81      1.13 o
   1  16   7        0.94        0.18      1.18 o
 -10   0   8       12.19       12.12      1.59 o
  -9   0   8        4.63        3.65      1.70 o
  -8   0   8       16.91       18.22      1.44 o
  -7   0   8       15.30       14.40      2.11 o
  -6   0   8        5.41        4.79      1.44 o
  -5   0   8        8.00        7.12      1.34 o
  -4   0   8        7.50        9.53      1.75 o
  -3   0   8       11.28       10.46      1.37 o
  -2   0   8       22.21       20.12      1.83 o
  -1   0   8       17.93       18.00      1.31 o
   0   0   8        6.02       10.54      1.31 o
   1   0   8      124.00      141.80      9.43 o
   2   0   8       82.63       80.67      4.12 o
   3   0   8        1.81       -2.44      1.69 o
   4   0   8        1.93       -0.33      1.73 o
   5   0   8        5.24        4.90      1.76 o
   6   0   8        1.19        2.84      1.86 o
 -10   1   8        6.92        7.02      1.14 o
  -9   1   8        7.19        8.40      1.01 o
  -8   1   8        5.92        5.83      1.04 o
  -7   1   8       25.40       25.16      1.00 o
  -6   1   8       87.84       92.62      1.37 o
  -5   1   8       17.57       15.47      1.03 o
  -4   1   8      158.54      154.41      1.88 o
  -3   1   8       35.71       37.70      1.04 o
  -2   1   8       14.09       15.76      0.92 o
  -1   1   8       15.96       17.59      0.94 o
   0   1   8      105.00       97.51      1.11 o
   1   1   8      348.14      346.63      6.43 o
   2   1   8       11.75       12.95      0.97 o
   3   1   8        4.63        4.87      0.98 o
   4   1   8        6.70        7.49      1.37 o
   5   1   8       17.86       19.17      1.46 o
   6   1   8        1.52        3.94      1.45 o
 -10   2   8        2.41        3.10      1.06 o
  -9   2   8        2.84        2.64      0.96 o
  -8   2   8       15.29       18.28      1.29 o
  -7   2   8       35.87       36.29      1.04 o
  -6   2   8       19.16       17.22      1.06 o
  -5   2   8       13.52       11.89      0.91 o
  -4   2   8       31.64       30.18      1.02 o
  -3   2   8       67.96       70.93      1.09 o
  -2   2   8      139.01      128.79      1.56 o
  -1   2   8       73.10       74.57      2.15 o
   0   2   8       10.01       10.70      1.00 o
   1   2   8        7.89        8.87      0.94 o
   2   2   8       54.98       60.15      1.11 o
   3   2   8       22.05       19.69      1.12 o
   4   2   8        0.20        1.60      1.23 o
   5   2   8        8.67        6.27      1.28 o
   6   2   8       11.47       10.62      1.39 o
  -9   3   8        1.81        2.38      1.09 o
  -8   3   8        0.71        0.79      1.00 o
  -7   3   8       57.64       59.26      1.91 o
  -6   3   8       36.30       37.06      1.04 o
  -5   3   8       64.28       65.29      1.04 o
  -4   3   8       12.93       12.66      1.03 o
  -3   3   8       53.44       55.09      1.53 o
  -2   3   8       44.45       44.77      1.01 o
  -1   3   8      155.81      157.28      1.43 o
   0   3   8        9.42        8.45      1.03 o
   1   3   8       52.52       50.66      1.79 o
   2   3   8        4.10        4.47      1.09 o
   3   3   8       48.74       44.90      1.17 o
   4   3   8       29.15       27.81      1.36 o
   5   3   8        0.85        2.85      1.29 o
   6   3   8        9.11        9.57      2.39 o
  -9   4   8        5.19        5.64      1.08 o
  -8   4   8        8.07        8.58      1.03 o
  -7   4   8        4.04        4.26      1.05 o
  -6   4   8       18.53       18.95      0.95 o
  -5   4   8       16.71       16.18      0.97 o
  -4   4   8       22.33       22.06      1.00 o
  -3   4   8       41.74       40.63      1.06 o
  -2   4   8      104.49      101.90      1.33 o
  -1   4   8      140.76      139.06      2.75 o
   0   4   8       50.65       49.31      1.56 o
   1   4   8        5.73        8.11      0.88 o
   2   4   8        9.84       10.27      1.11 o
   3   4   8       44.97       40.39      1.38 o
   4   4   8        1.28       -0.36      1.37 o
   5   4   8       21.54       23.88      1.46 o
   6   4   8       10.06        9.81      1.51 o
  -9   5   8        4.12        4.89      1.08 o
  -8   5   8        8.74        7.46      1.04 o
  -7   5   8       19.83       21.75      1.33 o
  -6   5   8        5.58        6.43      1.01 o
  -5   5   8      100.34       99.01      2.66 o
  -4   5   8       22.18       21.20      1.11 o
  -3   5   8       16.85       17.41      0.96 o
  -2   5   8        7.89        8.64      1.15 o
  -1   5   8       57.03       58.15      2.16 o
   0   5   8       57.70       58.30      1.66 o
   1   5   8      127.70      119.36      1.39 o
   2   5   8       24.26       23.57      1.11 o
   3   5   8       10.21       11.31      1.11 o
   4   5   8        1.84        4.34      1.27 o
   5   5   8        8.48        9.58      1.85 o
   6   5   8       14.49       13.01      1.52 o
  -9   6   8        0.02        1.03      1.11 o
  -8   6   8       11.03       10.45      1.04 o
  -7   6   8        9.70        8.39      0.99 o
  -6   6   8       41.00       40.83      1.34 o
  -5   6   8        3.11        3.00      0.98 o
  -4   6   8       14.93       17.07      1.13 o
  -3   6   8       38.34       42.13      1.30 o
  -2   6   8       98.20       96.18      1.14 o
  -1   6   8       22.02       20.29      1.01 o
   0   6   8      209.88      200.87      2.46 o
   1   6   8       73.41       74.85      1.26 o
   2   6   8       21.23       23.29      1.14 o
   3   6   8       56.45       51.85      1.15 o
   4   6   8        0.16        0.73      1.01 o
   5   6   8        6.83        5.67      1.49 o
   6   6   8        0.07        0.14      1.41 o
  -9   7   8        5.80        5.40      1.13 o
  -8   7   8       15.91       16.69      1.15 o
  -7   7   8       13.29       13.13      1.03 o
  -6   7   8       40.71       36.43      1.10 o
  -5   7   8       13.08       15.46      1.03 o
  -4   7   8       60.77       61.58      1.18 o
  -3   7   8       61.70       57.47      1.45 o
  -2   7   8       50.59       53.92      1.74 o
  -1   7   8       95.67       91.96      2.70 o
   0   7   8       12.76       11.63      1.11 o
   1   7   8      201.99      209.33      1.56 o
   2   7   8       17.23       18.26      1.48 o
   3   7   8        4.11        3.62      1.06 o
   4   7   8        9.00       10.78      1.12 o
   5   7   8        2.32        3.00      1.47 o
  -8   8   8        6.74        8.07      1.11 o
  -7   8   8        1.30        1.12      1.03 o
  -6   8   8       11.33        8.91      1.01 o
  -5   8   8       12.09       12.29      1.01 o
  -4   8   8       25.74       25.08      1.21 o
  -3   8   8       94.76       94.99      2.81 o
  -2   8   8      181.54      181.85      6.06 o
  -1   8   8       48.90       53.41      1.86 o
   0   8   8        3.58        3.42      1.11 o
   1   8   8       10.50        9.54      1.03 o
   2   8   8        0.95        1.63      1.14 o
   3   8   8        3.92        3.12      1.26 o
   4   8   8        3.46        4.48      1.13 o
   5   8   8        0.51        1.66      1.51 o
  -8   9   8        3.12        4.09      1.21 o
  -7   9   8        2.45        2.19      1.04 o
  -6   9   8       12.95       12.90      1.13 o
  -5   9   8       21.18       19.92      1.18 o
  -4   9   8       31.76       33.76      1.08 o
  -3   9   8       37.72       37.80      1.54 o
  -2   9   8       27.04       29.90      1.22 o
  -1   9   8       45.73       44.14      1.50 o
   0   9   8       71.76       71.68      2.43 o
   1   9   8       53.90       53.95      1.45 o
   2   9   8        2.17        3.57      1.27 o
   3   9   8       19.68       17.02      1.12 o
   4   9   8        5.54        6.24      1.23 o
   5   9   8        0.11        0.06      1.54 o
  -8  10   8        0.03        0.31      1.20 o
  -7  10   8        0.94        1.95      1.18 o
  -6  10   8       18.61       19.32      1.24 o
  -5  10   8       15.40       16.00      1.29 o
  -4  10   8       16.21       14.47      1.77 o
  -3  10   8       53.08       50.70      2.56 o
  -2  10   8       55.54       56.36      3.01 o
  -1  10   8       30.33       26.97      1.09 o
   0  10   8       24.12       27.44      1.15 o
   1  10   8        8.49        9.83      1.11 o
   2  10   8       10.09       11.39      1.31 o
   3  10   8       14.74       15.75      1.17 o
   4  10   8        7.25        8.95      1.18 o
  -7  11   8        2.16        3.61      1.77 o
  -6  11   8       15.75       12.78      1.85 o
  -5  11   8        5.65        3.46      1.14 o
  -4  11   8        3.59        5.04      1.12 o
  -3  11   8        6.61        7.27      1.06 o
  -2  11   8        3.41        3.10      1.02 o
  -1  11   8        1.98        2.09      1.08 o
   0  11   8       33.60       36.96      1.92 o
   1  11   8       10.75       12.42      1.10 o
   2  11   8        2.47        4.46      1.13 o
   3  11   8       17.96       16.85      1.31 o
   4  11   8        1.07        1.40      1.29 o
  -7  12   8        8.12        9.77      1.99 o
  -6  12   8        0.31        1.69      1.32 o
  -5  12   8        6.24        5.13      1.20 o
  -4  12   8       50.05       48.33      3.87 o
  -3  12   8       21.55       21.26      1.15 o
  -2  12   8        2.03        3.06      1.17 o
  -1  12   8        2.10        3.65      1.03 o
   0  12   8        3.72        4.26      1.11 o
   1  12   8        2.48        2.12      1.20 o
   2  12   8        4.86        6.56      1.21 o
   3  12   8        6.99        6.99      1.37 o
  -6  13   8        0.94        1.47      1.39 o
  -5  13   8        8.84        8.14      1.93 o
  -4  13   8        2.92        2.88      1.33 o
  -3  13   8       16.49       14.86      1.19 o
  -2  13   8        8.35        7.84      1.10 o
  -1  13   8        5.49        8.12      1.22 o
   0  13   8        1.62        3.22      1.20 o
   1  13   8       17.33       16.28      1.28 o
   2  13   8        5.67        5.48      1.21 o
   3  13   8        1.60        1.62      1.03 o
  -5  14   8        2.66        4.58      1.28 o
  -4  14   8        8.99       11.03      1.43 o
  -3  14   8       17.13       17.12      1.48 o
  -2  14   8        1.21        2.20      1.12 o
  -1  14   8        8.88        9.67      1.29 o
   0  14   8        6.91        7.30      1.40 o
   1  14   8        0.82        0.84      1.38 o
   2  14   8        0.48        1.69      1.13 o
  -4  15   8        1.43        2.70      1.22 o
  -3  15   8        4.74        5.45      1.13 o
  -2  15   8        9.63        8.98      1.21 o
  -1  15   8        0.20        1.17      1.12 o
   0  15   8        2.02        3.87      1.13 o
   1  15   8       10.43       11.82      1.21 o
  -9   0   9        1.04        2.05      1.50 o
  -8   0   9       24.71       22.05      1.60 o
  -7   0   9        0.17        2.02      1.39 o
  -6   0   9       67.05       75.10      2.19 o
  -5   0   9       37.21       39.70      2.05 o
  -4   0   9        2.39        2.80      2.62 o
  -3   0   9       70.66       74.57      1.64 o
  -2   0   9      178.53      183.75      3.35 o
  -1   0   9       15.14       13.04      1.31 o
   0   0   9      176.78      177.44      5.39 o
   1   0   9       52.71       45.04      1.52 o
   2   0   9      120.38      108.66      2.96 o
   3   0   9        5.64        7.59      1.72 o
   4   0   9        0.34        2.51      2.24 o
   5   0   9        4.08        3.19      1.90 o
  -9   1   9        1.87        2.11      1.12 o
  -8   1   9        1.00        2.21      1.09 o
  -7   1   9       44.11       40.18      1.12 o
  -6   1   9       94.02       92.28      2.92 o
  -5   1   9       67.61       68.85      1.80 o
  -4   1   9       26.43       29.11      1.08 o
  -3   1   9       20.50       19.60      0.94 o
  -2   1   9      116.02      112.86      1.19 o
  -1   1   9       54.77       54.00      1.10 o
   0   1   9       21.95       20.82      0.93 o
   1   1   9      110.19      100.49      1.30 o
   2   1   9       24.99       24.55      1.02 o
   3   1   9       10.87       12.08      1.10 o
   4   1   9        7.70        9.50      1.32 o
   5   1   9        2.96        3.49      1.31 o
  -9   2   9        2.11        2.95      1.22 o
  -8   2   9        1.53        2.66      1.00 o
  -7   2   9       18.90       18.75      1.39 o
  -6   2   9        4.16        4.28      0.97 o
  -5   2   9        1.61        2.16      0.94 o
  -4   2   9        2.08        4.02      0.89 o
  -3   2   9        9.08       11.25      1.47 o
  -2   2   9       34.06       31.83      1.01 o
  -1   2   9       93.01       97.68      1.15 o
   0   2   9       72.64       66.77      1.03 o
   1   2   9       58.79       59.89      1.17 o
   2   2   9       28.03       27.66      1.06 o
   3   2   9        6.86       11.23      1.10 o
   4   2   9       11.02       15.30      1.79 o
   5   2   9        6.95        7.46      2.05 o
  -9   3   9        9.56        9.29      1.08 o
  -8   3   9        0.34        0.87      0.99 o
  -7   3   9       19.15       20.33      1.01 o
  -6   3   9        6.46        6.35      0.93 o
  -5   3   9        9.71        9.86      0.96 o
  -4   3   9       10.90       11.33      1.12 o
  -3   3   9       61.42       59.46      1.27 o
  -2   3   9       65.46       61.71      1.53 o
  -1   3   9       53.51       55.68      1.02 o
   0   3   9       39.91       37.33      1.04 o
   1   3   9       13.56       14.71      1.41 o
   2   3   9       67.65       60.96      1.51 o
   3   3   9       19.54       19.56      1.08 o
   4   3   9        0.58        5.18      1.41 o
   5   3   9        0.90       -1.17      1.43 o
  -9   4   9        2.89        2.73      1.14 o
  -8   4   9        1.10        3.49      0.99 o
  -7   4   9       14.09       12.37      1.03 o
  -6   4   9       10.64        9.93      0.97 o
  -5   4   9       23.46       23.15      1.04 o
  -4   4   9       32.07       32.68      1.00 o
  -3   4   9      127.97      127.97      1.18 o
  -2   4   9       52.48       48.72      1.72 o
  -1   4   9      143.72      140.67      1.19 o
   0   4   9      149.65      146.97      2.97 o
   1   4   9        1.95        1.32      0.93 o
   2   4   9       32.64       30.51      1.69 o
   3   4   9        0.21        0.29      1.04 o
   4   4   9        7.28       10.87      1.43 o
   5   4   9       19.02       20.73      1.74 o
  -9   5   9        0.48        1.29      1.08 o
  -8   5   9        0.10        1.23      1.03 o
  -7   5   9       17.78       16.03      1.04 o
  -6   5   9        9.11        8.74      1.13 o
  -5   5   9       13.32       13.34      0.98 o
  -4   5   9       44.53       42.34      1.09 o
  -3   5   9      117.50      115.71      1.89 o
  -2   5   9       62.39       64.58      1.89 o
  -1   5   9       34.88       36.10      1.02 o
   0   5   9       61.44       62.55      1.00 o
   1   5   9       25.56       30.90      1.15 o
   2   5   9       14.98       15.38      1.56 o
   3   5   9        0.33        1.00      1.02 o
   4   5   9        0.65        0.46      1.63 o
   5   5   9        8.22        9.27      1.42 o
  -8   6   9        2.22        2.51      1.05 o
  -7   6   9        7.56        6.97      1.04 o
  -6   6   9        2.60        3.02      0.98 o
  -5   6   9       10.57        9.34      1.02 o
  -4   6   9       23.88       26.52      1.35 o
  -3   6   9       35.52       36.40      1.02 o
  -2   6   9       83.08       86.31      2.75 o
  -1   6   9       55.43       55.41      1.21 o
   0   6   9       32.55       29.88      2.07 o
   1   6   9       47.52       42.57      1.13 o
   2   6   9       10.85        8.30      1.06 o
   3   6   9        1.48        2.71      1.17 o
   4   6   9        0.51        1.39      1.05 o
   5   6   9        2.35        2.29      1.38 o
  -8   7   9        5.58        4.38      1.10 o
  -7   7   9        5.99        6.69      1.02 o
  -6   7   9        3.44        5.06      0.99 o
  -5   7   9        8.24        8.74      1.01 o
  -4   7   9       18.92       17.51      1.01 o
  -3   7   9       25.26       27.39      1.01 o
  -2   7   9      167.64      169.83      2.82 o
  -1   7   9       20.58       20.47      1.72 o
   0   7   9       19.36       18.48      1.18 o
   1   7   9       55.24       53.89      1.29 o
   2   7   9        1.02        2.37      1.11 o
   3   7   9        8.22        8.97      1.21 o
   4   7   9        6.74        8.01      1.18 o
  -8   8   9        3.49        3.37      1.18 o
  -7   8   9        3.05        3.28      1.07 o
  -6   8   9       13.94       13.97      1.06 o
  -5   8   9       34.82       31.82      1.16 o
  -4   8   9       27.65       26.24      1.06 o
  -3   8   9       18.08       19.89      1.29 o
  -2   8   9        3.30        4.87      0.98 o
  -1   8   9       27.19       29.53      1.07 o
   0   8   9        6.66        8.06      1.08 o
   1   8   9       26.87       26.48      1.10 o
   2   8   9       12.82       14.49      1.08 o
   3   8   9        2.75        3.56      1.20 o
   4   8   9        9.81        9.15      1.19 o
  -7   9   9        6.50        6.88      1.17 o
  -6   9   9       12.81       13.12      1.07 o
  -5   9   9       22.66       19.88      1.46 o
  -4   9   9       12.38       15.14      1.26 o
  -3   9   9       51.80       57.27      2.18 o
  -2   9   9       24.49       24.34      1.25 o
  -1   9   9       10.44        9.96      1.11 o
   0   9   9       19.72       20.19      1.28 o
   1   9   9        7.90        8.68      1.12 o
   2   9   9       13.04       16.44      1.43 o
   3   9   9       13.50       15.12      1.27 o
   4   9   9        6.21        6.43      1.21 o
  -7  10   9        1.25        1.52      1.12 o
  -6  10   9        3.17        2.41      1.27 o
  -5  10   9        9.74       10.51      1.08 o
  -4  10   9       28.00       26.07      2.10 o
  -3  10   9       37.94       42.44      2.01 o
  -2  10   9       11.84       11.37      1.22 o
  -1  10   9       42.28       43.64      2.34 o
   0  10   9       29.35       30.43      1.15 o
   1  10   9        7.30        6.90      1.10 o
   2  10   9        5.77        5.21      1.12 o
   3  10   9        6.60        5.81      1.19 o
  -6  11   9        1.25        1.38      1.15 o
  -5  11   9        7.62        7.15      1.23 o
  -4  11   9        2.73        4.95      1.34 o
  -3  11   9        7.62       11.48      1.64 o
  -2  11   9       22.33       17.77      1.24 o
  -1  11   9       12.03       10.85      1.15 o
   0  11   9        5.05        4.34      1.21 o
   1  11   9       27.42       28.48      2.41 o
   2  11   9        5.17        7.12      1.37 o
   3  11   9        5.73        5.95      1.27 o
  -6  12   9        3.64        4.38      1.27 o
  -5  12   9        1.76        2.83      1.25 o
  -4  12   9        2.70        2.76      1.13 o
  -3  12   9        9.32        7.66      1.17 o
  -2  12   9       10.36       13.68      1.43 o
  -1  12   9       18.02       18.89      1.20 o
   0  12   9       26.33       26.51      1.21 o
   1  12   9        1.66        2.32      1.15 o
   2  12   9        7.70        6.21      1.19 o
  -5  13   9       10.69        8.48      1.26 o
  -4  13   9        2.87        3.88      1.19 o
  -3  13   9        9.54        7.75      1.18 o
  -2  13   9       26.36       22.58      1.31 o
  -1  13   9        1.62        2.55      1.10 o
   0  13   9        7.48       10.26      1.30 o
   1  13   9        2.25        1.91      1.58 o
  -4  14   9       13.99       13.56      1.93 o
  -3  14   9       10.41       11.07      1.33 o
  -2  14   9        0.31        0.21      1.22 o
  -1  14   9        6.40        6.54      1.22 o
   0  14   9        9.07        8.93      1.33 o
  -8   0  10        1.58        2.73      1.35 o
  -7   0  10        0.01        0.62      1.38 o
  -6   0  10        1.46        0.11      1.55 o
  -5   0  10       16.57       16.10      1.87 o
  -4   0  10       14.33       15.13      1.23 o
  -3   0  10        1.68        2.71      1.74 o
  -2   0  10        2.36        0.89      1.62 o
  -1   0  10        2.50        6.53      1.55 o
   0   0  10       47.95       45.59      1.52 o
   1   0  10        5.02        4.22      1.27 o
   2   0  10       19.04       21.80      1.96 o
   3   0  10        0.45        3.16      1.79 o
   4   0  10        6.79        7.65      1.87 o
  -8   1  10        2.23        2.76      1.08 o
  -7   1  10        6.91        7.38      0.92 o
  -6   1  10       19.16       21.27      0.95 o
  -5   1  10        5.93        6.03      0.92 o
  -4   1  10        0.38        0.40      0.90 o
  -3   1  10        0.02        0.91      1.00 o
  -2   1  10       34.45       34.05      1.00 o
  -1   1  10       44.80       50.86      1.02 o
   0   1  10       12.65       13.65      0.93 o
   1   1  10       18.19       21.26      0.94 o
   2   1  10       16.41       14.19      0.98 o
   3   1  10        1.36        1.50      1.40 o
   4   1  10        0.32       -0.21      1.34 o
  -8   2  10        6.71        8.53      1.06 o
  -7   2  10        1.19        1.72      0.92 o
  -6   2  10        7.82        8.52      0.91 o
  -5   2  10       18.64       18.24      0.96 o
  -4   2  10        2.97        2.10      0.98 o
  -3   2  10        7.65       10.32      0.94 o
  -2   2  10       25.70       25.52      0.93 o
  -1   2  10       16.39       16.56      0.92 o
   0   2  10       66.76       65.42      1.49 o
   1   2  10       19.33       19.36      1.69 o
   2   2  10        9.16        7.11      1.28 o
   3   2  10       11.61       13.63      1.13 o
   4   2  10        2.73        1.08      1.64 o
  -8   3  10        3.37        3.12      1.09 o
  -7   3  10        2.77        2.65      0.96 o
  -6   3  10        1.98        4.20      0.95 o
  -5   3  10       21.06       23.78      1.02 o
  -4   3  10       20.93       22.32      0.96 o
  -3   3  10       21.85       23.26      1.12 o
  -2   3  10       31.68       34.11      1.05 o
  -1   3  10       27.38       26.78      1.01 o
   0   3  10       21.61       20.60      0.97 o
   1   3  10       64.59       68.18      1.02 o
   2   3  10        2.77        1.67      1.14 o
   3   3  10        0.92        2.53      1.10 o
   4   3  10        0.61        2.61      1.46 o
  -8   4  10        4.01        4.41      1.07 o
  -7   4  10        5.33        5.11      1.02 o
  -6   4  10        1.52        2.62      0.94 o
  -5   4  10        4.23        3.90      0.95 o
  -4   4  10        2.25        2.32      0.93 o
  -3   4  10        4.85        5.23      0.89 o
  -2   4  10        5.73        6.50      0.93 o
  -1   4  10        5.70        6.33      0.99 o
   0   4  10       22.92       22.18      0.98 o
   1   4  10        9.48       10.07      1.31 o
   2   4  10       10.29       12.70      1.08 o
   3   4  10       11.77       13.66      1.18 o
   4   4  10        3.63        2.74      1.37 o
  -8   5  10        6.58        8.09      1.10 o
  -7   5  10        1.41        2.08      0.97 o
  -6   5  10        5.25        5.50      0.91 o
  -5   5  10        3.09        3.18      0.94 o
  -4   5  10       23.94       23.82      0.99 o
  -3   5  10       42.31       41.06      1.03 o
  -2   5  10       43.06       46.02      1.48 o
  -1   5  10       19.12       17.55      0.92 o
   0   5  10       24.24       25.73      1.03 o
   1   5  10       33.49       32.09      1.22 o
   2   5  10        1.43        2.86      1.16 o
   3   5  10        4.42        5.96      1.06 o
   4   5  10        0.36       -0.38      1.54 o
  -8   6  10        3.80        2.55      1.03 o
  -7   6  10        0.23        1.31      0.99 o
  -6   6  10        1.10        1.09      1.03 o
  -5   6  10        8.83       10.11      0.96 o
  -4   6  10        5.95        8.08      0.93 o
  -3   6  10        5.59        4.81      0.89 o
  -2   6  10        5.74        9.48      0.95 o
  -1   6  10       30.21       31.80      0.95 o
   0   6  10       29.54       25.83      1.53 o
   1   6  10       24.08       24.80      2.19 o
   2   6  10        7.11        6.46      1.04 o
   3   6  10        7.84        7.17      1.16 o
   4   6  10        1.98        2.60      1.40 o
  -7   7  10        2.49        1.79      1.01 o
  -6   7  10        9.72        7.37      0.99 o
  -5   7  10        3.94        4.91      1.03 o
  -4   7  10        3.63        3.35      0.95 o
  -3   7  10       30.91       32.76      1.05 o
  -2   7  10       37.45       40.55      2.07 o
  -1   7  10       41.28       37.87      1.16 o
   0   7  10        4.90        6.70      1.04 o
   1   7  10       27.81       25.86      1.23 o
   2   7  10        5.48        6.20      1.15 o
   3   7  10        9.22        9.35      1.89 o
  -7   8  10        1.00        1.26      1.08 o
  -6   8  10        4.89        5.87      1.00 o
  -5   8  10        4.92        6.60      1.02 o
  -4   8  10       28.70       27.43      1.25 o
  -3   8  10        4.42        4.05      0.96 o
  -2   8  10       20.03       19.50      1.04 o
  -1   8  10        5.07        3.01      1.09 o
   0   8  10        3.28        5.56      1.07 o
   1   8  10       17.18       17.52      1.09 o
   2   8  10        4.97        3.85      1.09 o
   3   8  10        7.54        9.89      1.14 o
  -7   9  10        8.25        8.22      1.25 o
  -6   9  10        2.56        1.91      1.11 o
  -5   9  10       41.25       41.53      1.12 o
  -4   9  10       10.60        9.85      1.00 o
  -3   9  10        3.17        3.91      1.13 o
  -2   9  10       17.23       17.49      1.16 o
  -1   9  10       15.30       17.34      1.13 o
   0   9  10       18.86       20.50      1.85 o
   1   9  10        0.22        1.42      1.11 o
   2   9  10        1.02        2.56      1.26 o
  -6  10  10        4.48        4.01      1.20 o
  -5  10  10        4.98        5.75      1.00 o
  -4  10  10       27.22       28.27      1.30 o
  -3  10  10        3.23        3.59      1.10 o
  -2  10  10        4.86        4.78      1.08 o
  -1  10  10       10.02        9.45      1.24 o
   0  10  10        1.53        2.62      1.06 o
   1  10  10        6.93        6.08      1.16 o
   2  10  10        0.75        0.46      1.20 o
  -5  11  10        2.77        3.77      1.20 o
  -4  11  10        4.19        5.53      1.12 o
  -3  11  10        4.92        6.45      1.17 o
  -2  11  10       18.11       18.08      2.10 o
  -1  11  10       17.81       16.87      1.24 o
   0  11  10        8.67       10.38      2.11 o
   1  11  10        1.41        3.04      1.16 o
  -4  12  10        7.41        7.78      1.15 o
  -3  12  10        4.18        5.45      1.20 o
  -2  12  10        3.43        3.75      1.13 o
  -1  12  10        0.46        1.74      1.26 o
   0  12  10        4.68        3.41      1.13 o
  -2  13  10        0.98        1.91      1.22 o
  -8   0  11        7.05        5.44      1.55 o
  -7   0  11        3.17        4.09      1.36 o
  -6   0  11       20.47       23.58      1.48 o
  -5   0  11       24.84       28.88      2.79 o
  -4   0  11        2.31        3.06      1.29 o
  -3   0  11       10.34        9.87      1.93 o
  -2   0  11       42.52       44.94      1.41 o
  -1   0  11       30.79       33.09      2.04 o
   0   0  11        9.97       11.87      1.97 o
   1   0  11       10.79       10.72      3.02 o
   2   0  11        5.54        4.90      1.32 o
   3   0  11        0.85        2.86      1.96 o
  -8   1  11        4.40        4.97      1.09 o
  -7   1  11       15.77       15.41      1.04 o
  -6   1  11        6.44        6.72      0.96 o
  -5   1  11        7.59        8.38      1.29 o
  -4   1  11       22.95       22.94      0.99 o
  -3   1  11        8.83       11.05      0.91 o
  -2   1  11        9.39       11.13      0.91 o
  -1   1  11       25.16       27.18      0.95 o
   0   1  11       14.40       16.25      1.70 o
   1   1  11        6.35        5.31      0.92 o
   2   1  11       28.43       28.93      1.02 o
   3   1  11        6.47        6.64      2.48 o
  -8   2  11        1.79        3.60      1.15 o
  -7   2  11        6.11        6.07      1.02 o
  -6   2  11       12.99       11.21      1.04 o
  -5   2  11        6.43        7.88      0.95 o
  -4   2  11       26.80       27.71      1.23 o
  -3   2  11        5.96        7.98      1.25 o
  -2   2  11       17.02       16.95      0.92 o
  -1   2  11        5.58        7.12      0.94 o
   0   2  11        0.79        0.31      0.88 o
   1   2  11        5.92        6.97      0.96 o
   2   2  11        4.56        3.84      1.08 o
   3   2  11        5.72        7.97      1.54 o
  -7   3  11       11.39       11.25      1.12 o
  -6   3  11       34.33       30.76      1.14 o
  -5   3  11       15.83       17.83      0.97 o
  -4   3  11       19.02       18.87      0.98 o
  -3   3  11        3.79        4.79      0.94 o
  -2   3  11        5.56        5.76      0.89 o
  -1   3  11       19.13       21.08      1.21 o
   0   3  11       18.68       21.19      1.11 o
   1   3  11        2.26        2.85      0.90 o
   2   3  11        2.28        2.94      1.29 o
   3   3  11        2.04        2.28      1.10 o
  -7   4  11        1.36        2.68      1.02 o
  -6   4  11        0.09        1.32      0.96 o
  -5   4  11        1.63        1.81      0.97 o
  -4   4  11       32.81       33.67      1.56 o
  -3   4  11       10.75        8.94      0.89 o
  -2   4  11        0.68        1.60      0.94 o
  -1   4  11        0.34        1.36      0.87 o
   0   4  11        0.85        1.11      0.88 o
   1   4  11        0.40        0.50      1.11 o
   2   4  11       13.85       12.49      1.12 o
   3   4  11        5.72        5.98      1.12 o
  -7   5  11        2.86        3.33      1.01 o
  -6   5  11        4.03        3.19      1.06 o
  -5   5  11        7.30        6.05      0.99 o
  -4   5  11        3.61        5.60      1.05 o
  -3   5  11       21.26       22.17      1.26 o
  -2   5  11       20.69       21.46      2.04 o
  -1   5  11       22.27       22.29      0.96 o
   0   5  11        4.18        5.10      0.99 o
   1   5  11        4.71        6.05      1.14 o
   2   5  11        1.46        2.98      1.16 o
  -7   6  11        8.92        7.89      1.10 o
  -6   6  11        7.77        8.96      1.09 o
  -5   6  11        3.22        3.98      0.98 o
  -4   6  11       11.95       13.36      0.97 o
  -3   6  11        4.31        4.01      0.97 o
  -2   6  11       10.65       10.43      0.93 o
  -1   6  11        8.52        9.35      0.95 o
   0   6  11       18.68       18.28      1.25 o
   1   6  11        3.13        3.51      1.07 o
   2   6  11        4.13        5.26      1.19 o
  -6   7  11        6.40        7.69      1.15 o
  -5   7  11       33.17       32.68      1.97 o
  -4   7  11       23.20       25.09      1.65 o
  -3   7  11       41.62       41.79      1.05 o
  -2   7  11       14.27       12.41      1.01 o
  -1   7  11       15.05       14.56      1.09 o
   0   7  11        0.81        1.78      1.17 o
   1   7  11       14.45       18.07      1.42 o
   2   7  11        2.68        2.92      1.11 o
  -6   8  11        4.53        4.36      1.11 o
  -5   8  11       10.93       12.12      1.09 o
  -4   8  11       13.53       14.42      1.53 o
  -3   8  11        4.72        3.60      1.04 o
  -2   8  11       11.20       11.54      1.11 o
  -1   8  11       11.59       11.33      1.93 o
   0   8  11       28.69       29.48      1.52 o
   1   8  11        8.42        8.93      1.12 o
  -5   9  11        2.68        3.55      1.00 o
  -4   9  11        1.60        1.94      1.01 o
  -3   9  11        8.02        7.14      1.18 o
  -2   9  11        5.81        5.34      1.12 o
  -1   9  11        8.18       10.71      1.21 o
   0   9  11        0.14        2.02      1.17 o
   1   9  11        3.44        4.98      1.14 o
  -4  10  11        1.04        1.84      1.18 o
  -3  10  11        4.94        5.98      1.20 o
  -2  10  11        1.44        1.12      1.28 o
  -1  10  11        1.17        0.71      1.18 o
   0  10  11        4.78        5.12      1.13 o
  -3  11  11        0.79        0.66      1.62 o
  -2  11  11        5.20        5.77      1.15 o
  -6   0  12        1.41        2.79      1.36 o
  -5   0  12        0.15        1.17      1.48 o
  -4   0  12        1.00        3.28      1.29 o
  -3   0  12        7.56        5.39      2.33 o
  -2   0  12        0.06        2.43      1.31 o
  -1   0  12       21.56       26.17      1.37 o
   0   0  12        9.96        9.33      1.48 o
   1   0  12        0.38        1.50      1.47 o
  -6   1  12        2.46        1.68      1.01 o
  -5   1  12        1.96        2.92      1.13 o
  -4   1  12        0.45        2.27      1.11 o
  -3   1  12        9.12        9.65      0.94 o
  -2   1  12       18.92       16.94      1.09 o
  -1   1  12       24.07       22.92      1.00 o
   0   1  12       14.79       13.52      1.13 o
   1   1  12        2.43        3.28      1.04 o
  -6   2  12        6.99        8.55      0.99 o
  -5   2  12        3.69        5.38      1.01 o
  -4   2  12       17.75       19.53      1.11 o
  -3   2  12        6.48        8.16      0.94 o
  -2   2  12        1.31        2.11      0.97 o
  -1   2  12        0.71        1.68      0.92 o
   0   2  12        2.90        3.16      0.95 o
   1   2  12        0.48        1.28      0.99 o
  -6   3  12       18.80       19.29      1.33 o
  -5   3  12       13.34       13.23      1.03 o
  -4   3  12        2.87        2.31      0.97 o
  -3   3  12        6.84        7.88      0.97 o
  -2   3  12        5.69        5.17      0.93 o
  -1   3  12        5.75        5.74      0.94 o
   0   3  12        5.06        4.57      0.94 o
   1   3  12        2.50        3.55      1.12 o
  -6   4  12        9.40        7.86      0.99 o
  -5   4  12        8.68        9.11      0.99 o
  -4   4  12        0.98        1.87      0.93 o
  -3   4  12       16.58       18.58      1.01 o
  -2   4  12        3.17        3.60      1.03 o
  -1   4  12        1.85        2.35      0.97 o
   0   4  12        5.01        5.41      1.22 o
   1   4  12        1.42        1.84      1.09 o
  -6   5  12       11.34       10.30      1.07 o
  -5   5  12       10.07       11.29      1.13 o
  -4   5  12        6.82        7.65      0.97 o
  -3   5  12        0.35        1.70      1.02 o
  -2   5  12        7.33        7.23      1.04 o
  -1   5  12        0.48        1.03      1.59 o
   0   5  12        8.18        8.78      1.17 o
   1   5  12        5.96        4.43      1.14 o
  -5   6  12        8.79       10.72      1.02 o
  -4   6  12        2.18        4.04      0.95 o
  -3   6  12        0.39        1.09      1.02 o
  -2   6  12       13.28       14.15      1.03 o
  -1   6  12       13.46       13.11      1.15 o
   0   6  12        7.54        7.85      1.27 o
  -4   7  12        2.84        3.78      1.02 o
  -3   7  12        7.84        8.18      0.98 o
  -2   7  12        4.45        6.26      1.06 o
  -1   7  12        8.73        7.00      1.63 o
   0   7  12        3.88        2.73      1.19 o
  -3   8  12        0.24        0.38      0.98 o
  -2   8  12        7.64        8.24      1.22 o
  -4   0  13        0.00       -1.34      1.73 o
  -3   0  13        5.20        7.68      1.38 o
  -2   0  13        0.54        2.10      1.34 o
  -1   0  13        0.04       -0.40      1.88 o
  -4   1  13        1.89        3.60      0.98 o
  -3   1  13        3.60        3.02      0.96 o
  -2   1  13        0.10        1.09      1.01 o
  -1   1  13        0.56        2.14      1.01 o
  -4   2  13       11.04        9.89      1.05 o
  -3   2  13        0.69        2.01      0.96 o
  -2   2  13        2.98        4.69      0.98 o
  -1   2  13        1.79        3.62      0.98 o
  -3   3  13        5.82        5.31      1.03 o
  -2   3  13       13.02       12.99      1.08 o
 
